# Supplementary material for: ColiSeq: a multiplex amplicon assay that provides strain level resolution of Escherichia coli directly from clinical specimens
Source: Microbiol Spectr. 2024 Apr 23;12(6):e04139-23. doi: 10.1128/spectrum.04139-23 (PMC11237721; doi:10.1128/spectrum.04139-23)
Supplement: Supplemental tables — Tables S1 to S9. [file spectrum.04139-23-s0004.xlsx]

## Sheet: Table S1
Table S1:Reference genomes used in this study
Genome	516 E. coli reference set	461 E. coli reference set	Near Neighbors	Clermont group
GCA_000005845.2_Escherichia_coli_K-12_MG1655_Complete_Genome_ST10	X			A
GCA_000010385.1_Escherichia_coli_SE11_Complete_Genome_ST156	X			B1
GCA_000017745.1_Escherichia_coli_O139_H28_E24377A_Complete_Genome_ST1132	X			B1
GCA_000017985.1_Escherichia_coli_B_REL606_Complete_Genome_ST93	X			A
GCA_000019645.1_Escherichia_coli_SMS_3_5_Complete_Genome_ST354	X			F
GCA_000026245.1_Escherichia_coli_55989_Complete_Genome_ST678	X			B1
GCA_000026305.1_Escherichia_coli_ED1a_Chromosome_ST452	X	X		B2
GCA_000026325.2_Escherichia_coli_UMN026_Chromosome_ST597	X			D
GCA_000026345.1_Escherichia_coli_IAI39_Complete_Genome_ST62	X			F
GCA_000026545.1_Escherichia_coli_O127_H6_E2348_69_Complete_Genome_ST15	X			B2
GCA_000027125.1_Escherichia_coli_042_Complete_Genome_ST414	X	X		D
GCA_000147855.3_Escherichia_coli_KO11FL_KO11_Complete_Genome_ST1079	X			B1
GCA_000167915.2_Escherichia_coli_53638_Contig_ST6	X			A
GCA_000179075.1_Escherichia_coli_MS_85_1_Contig_ST88	X			C
GCA_000179095.1_Escherichia_coli_MS_79_10_Contig_ST101	X			B1
GCA_000179115.1_Escherichia_coli_MS_145_7_Contig_ST448	X			B1
GCA_000183005.2_Escherichia_coli_2362_75_Contig_ST19	X			B2
GCA_000188815.2_Escherichia_coli_LT_68_Contig_STundetermined	X			A
GCA_000188855.2_Escherichia_coli_OK1357_Contig_ST2244	X			B1
GCA_000193975.2_Escherichia_coli_WV_060327_Contig_STundetermined	X			B2
GCA_000194235.2_Escherichia_coli_97_0259_Contig_ST973	X			D
GCA_000194395.2_Escherichia_coli_5_0959_Contig_ST655	X			B1
GCA_000194415.2_Escherichia_coli_1_2264_Contig_ST675	X			B1
GCA_000194495.2_Escherichia_coli_4_0967_Contig_ST20	X			B1
GCA_000194665.2_Escherichia_coli_3003_Contig_ST725	X			B2
GCA_000194685.2_Escherichia_coli_TW07793_Contig_ST1041	X			B2
GCA_000210475.1_Escherichia_coli_ETEC_H10407_Complete_Genome_ST48	X			A
GCA_000215145.2_Escherichia_coli_5_0588_Contig_ST2385	X			B1
GCA_000215185.2_Escherichia_coli_96_0497_Contig_ST442	X			B1
GCA_000215265.2_Escherichia_coli_9_0111_Contig_ST811	X			B1
GCA_000217695.2_Escherichia_coli_O104_H4_TY_2482_Contig_ST678	X			B1
GCA_000222545.2_Escherichia_coli_O104_H4_H112180283_Contig_ST678	X			B1
GCA_000225125.2_Escherichia_coli_STEC_DG131_3_Contig_ST13	X			B1
GCA_000225205.2_Escherichia_coli_STEC_MHI813_Contig_ST3233	X			E
GCA_000225245.2_Escherichia_coli_TX1999_Contig_ST90	X			C
GCA_000241995.1_Escherichia_coli_E101_Scaffold_ST3751	X			E
GCA_000249715.2_Escherichia_coli_DEC7B_Contig_ST3744	X			A
GCA_000249775.2_Escherichia_coli_DEC7E_Contig_ST90	X			C
GCA_000250075.2_Escherichia_coli_DEC10E_Contig_ST7	X			B1
GCA_000250395.2_Escherichia_coli_DEC13E_Contig_ST278	X			B1
GCA_000250435.2_Escherichia_coli_DEC14B_Contig_ST7	X			B1
GCA_000250455.2_Escherichia_coli_DEC14C_Contig_ST7	X			B1
GCA_000250475.2_Escherichia_coli_DEC14D_Contig_ST7	X			B1
GCA_000252805.2_Escherichia_coli_SCI_07_Contig_ST363	X			B2
GCA_000258785.1_Escherichia_coli_NCCP15657_Contig_ST517	X			B1
GCA_000259135.1_Escherichia_coli_AI27_Contig_ST4038	X			B1
GCA_000259385.1_Escherichia_coli_NCCP15647_Contig_ST4017	X			B1
GCA_000264095.1_Escherichia_coli_KD1_Contig_ST136	X			B2
GCA_000264115.1_Escherichia_coli_541_15_Contig_ST401	X			A
GCA_000264215.1_Escherichia_coli_541_1_Contig_ST603	X			B1
GCA_000264235.1_Escherichia_coli_CUMT8_Contig_ST345	X			B1
GCA_000284495.1_Escherichia_coli_LF82_Complete_Genome_ST135	X			B2
GCA_000304835.2_Escherichia_coli_8_0416_Contig_ST11	X			E
GCA_000326185.1_Escherichia_coli_KTE109_Contig_ST978	X			B2
GCA_000326205.1_Escherichia_coli_KTE117_Contig_ST3018	X			E
GCA_000326525.1_Escherichia_coli_KTE94_Contig_ST929	X			B2
GCA_000326565.1_Escherichia_coli_KTE112_Contig_ST543	X			E
GCA_000326625.1_Escherichia_coli_KTE88_Contig_ST141	X			B2
GCA_000326645.1_Escherichia_coli_KTE90_Contig_ST101	X			B1
GCA_000326685.1_Escherichia_coli_KTE138_Contig_ST2351	X			B1
GCA_000340235.1_Escherichia_coli_O08_Contig_ST453	X			B1
GCA_000350005.1_Escherichia_coli_O104_H4_E112_10_Contig_ST678	X			B1
GCA_000354275.2_Escherichia_coli_2875000_Contig_STundetermined	X			B1
GCA_000354335.2_Escherichia_coli_BCE034_MS_14_Contig_STundetermined	X			B1
GCA_000354415.2_Escherichia_coli_MP021017_11_Contig_STundetermined	X			A
GCA_000354455.1_Escherichia_coli_2872800_Contig_ST5305	X			B1
GCA_000354555.2_Escherichia_coli_MP021017_9_Contig_STundetermined	X			A
GCA_000354755.2_Escherichia_coli_2866750_Contig_STundetermined	X			B1
GCA_000354795.2_Escherichia_coli_MP021561_2_Contig_ST542	X			A
GCA_000354815.2_Escherichia_coli_2867750_Contig_ST5305	X			B1
GCA_000354875.1_Escherichia_coli_2749250_Contig_STundetermined	X			B1
GCA_000354935.2_Escherichia_coli_2866450_Contig_ST5305	X			B1
GCA_000355015.2_Escherichia_coli_2851500_Contig_STundetermined	X			B1
GCA_000355055.1_Escherichia_coli_2850400_Contig_ST5305	X			B1
GCA_000355175.1_Escherichia_coli_2720900_Contig_ST173	X			B1
GCA_000355275.2_Escherichia_coli_MP020940_1_Contig_ST156	X			B1
GCA_000355355.1_Escherichia_coli_2853500_Contig_ST5305	X			B1
GCA_000355375.2_Escherichia_coli_2848050_Contig_STundetermined	X			B1
GCA_000355415.2_Escherichia_coli_2845350_Contig_STundetermined	X			A
GCA_000356085.2_Escherichia_coli_2735000_Contig_STundetermined	X			B1
GCA_000356105.2_Escherichia_coli_174900_Contig_ST156	X			B1
GCA_000356165.2_Escherichia_coli_P0298942_1_Contig_ST96	X			A
GCA_000356245.1_Escherichia_coli_2875150_Contig_ST1201	X			A
GCA_000356305.2_Escherichia_coli_180200_Contig_STundetermined	X			B1
GCA_000356365.2_Escherichia_coli_179550_Contig_STundetermined	X			B1
GCA_000356425.2_Escherichia_coli_MP021561_3_Contig_ST58	X			B1
GCA_000356925.2_Escherichia_coli_2733950_Contig_STundetermined	X			A
GCA_000356985.2_Escherichia_coli_P0299438_11_Contig_ST3853	X			B1
GCA_000357005.2_Escherichia_coli_P0299438_3_Contig_ST3853	X			B1
GCA_000357045.2_Escherichia_coli_P0299438_5_Contig_STundetermined	X			B1
GCA_000357065.2_Escherichia_coli_P0298942_4_Contig_ST96	X			A
GCA_000357105.1_Escherichia_coli_P0299483_2_Contig_ST517	X			B1
GCA_000357165.1_Escherichia_coli_P0299917_10_Contig_STundetermined	X			B1
GCA_000357225.2_Escherichia_coli_P0299438_6_Contig_ST3853	X			B1
GCA_000357245.1_Escherichia_coli_P0299438_7_Contig_STundetermined	X			B1
GCA_000357265.2_Escherichia_coli_P0299438_8_Contig_ST3853	X			B1
GCA_000357325.1_Escherichia_coli_P0299917_5_Contig_STundetermined	X			B1
GCA_000357385.2_Escherichia_coli_P0298942_15_Contig_STundetermined	X			A
GCA_000357445.2_Escherichia_coli_P0298942_3_Contig_ST96	X			A
GCA_000357465.2_Escherichia_coli_P0299483_1_Contig_ST517	X			B1
GCA_000357525.2_Escherichia_coli_P0301867_11_Contig_STundetermined	X			A
GCA_000357545.2_Escherichia_coli_P0298942_7_Contig_STundetermined	X			A
GCA_000357565.2_Escherichia_coli_P0298942_8_Contig_STundetermined	X			A
GCA_000357625.2_Escherichia_coli_P0301867_13_Contig_ST2332	X			A
GCA_000357725.1_Escherichia_coli_P0298942_11_Contig_ST96	X			A
GCA_000357845.2_Escherichia_coli_P0304816_6_Contig_ST156	X			B1
GCA_000357865.2_Escherichia_coli_P0304816_7_Contig_STundetermined	X			B1
GCA_000357905.2_Escherichia_coli_P0304816_9_Contig_STundetermined	X			B1
GCA_000358145.2_Escherichia_coli_MP020980_1_Contig_ST1196	X			B1
GCA_000358315.1_Escherichia_coli_P0304777_3_Contig_STundetermined	X			C
GCA_000358435.2_Escherichia_coli_P0304816_10_Contig_STundetermined	X			B1
GCA_000358455.2_Escherichia_coli_P0304816_11_Contig_ST156	X			B1
GCA_000358475.1_Escherichia_coli_P0304816_13_Contig_ST156	X			B1
GCA_000358495.2_Escherichia_coli_P0304816_12_Contig_ST156	X			B1
GCA_000358515.2_Escherichia_coli_P0304816_15_Contig_STundetermined	X			B1
GCA_000358535.2_Escherichia_coli_P0304816_2_Contig_STundetermined	X			B1
GCA_000358775.2_Escherichia_coli_P0301867_7_Contig_ST2332	X			A
GCA_000358815.1_Escherichia_coli_P0298942_14_Contig_STundetermined	X			A
GCA_000358855.2_Escherichia_coli_P0301867_5_Contig_STundetermined	X			A
GCA_000358935.2_Escherichia_coli_P0302308_14_Contig_ST1623	X			B1
GCA_000358955.2_Escherichia_coli_P0304816_5_Contig_STundetermined	X			B1
GCA_000358995.1_Escherichia_coli_P0304816_14_Contig_STundetermined	X			B1
GCA_000359015.2_Escherichia_coli_P0304816_3_Contig_STundetermined	X			B1
GCA_000359035.2_Escherichia_coli_P0304816_4_Contig_STundetermined	X			B1
GCA_000387805.2_Escherichia_coli_HM26_Contig_ST963	X			D
GCA_000387825.2_Escherichia_coli_HM27_Contig_ST12	X			B2
GCA_000397525.1_Escherichia_coli_TOP2396_1_Contig_ST540	X			A
GCA_000446385.2_Escherichia_coli_C295_10_Contig_ST5394	X			B2
GCA_000446465.2_Escherichia_coli_C353_09_Contig_ST2538	X			D
GCA_000446705.2_Escherichia_coli_C652_10_Contig_ST517	X			B1
GCA_000446765.2_Escherichia_coli_C725_88_Contig_ST590	X			B1
GCA_000446845.2_Escherichia_coli_C78_09C_Contig_ST582	X			B2
GCA_000446905.2_Escherichia_coli_C796_10_Contig_ST2346	X			B2
GCA_000446945.2_Escherichia_coli_C80_08_Contig_ST590	X			B1
GCA_000446965.2_Escherichia_coli_C807_09_Contig_ST327	X			B1
GCA_000447125.2_Escherichia_coli_C9_92_Contig_ST2356	X			B2
GCA_000464955.1_Escherichia_coli_O104_H21_CFSAN002236_Contig_STundetermined	X			B1
GCA_000468515.1_Escherichia_coli_LY180_Complete_Genome_ST1079	X			B1
GCA_000473725.2_Escherichia_coli_ATCC_35150_Contig_ST32	X			D
GCA_000482045.1_Escherichia_coli_SCD1_Contig_STundetermined	X			A
GCA_000498255.1_Escherichia_coli_P4_96_Contig_ST602	X			B1
GCA_000500815.1_Escherichia_coli_GSK202U_Contig_STundetermined	X			B2
GCA_000503495.1_Escherichia_coli_606_Contig_STundetermined	X			B1
GCA_000503515.1_Escherichia_coli_668_Contig_ST648	X			F
GCA_000503655.1_Escherichia_coli_1047_Contig_ST117	X			G
GCA_000511445.1_Escherichia_coli_FAH2_Contig_ST453	X			B1
GCA_000511545.1_Escherichia_coli_FCH1_Contig_ST711	X			B1
GCA_000511565.1_Escherichia_coli_FCP1_Contig_ST3321	X			B1
GCA_000576655.1_Escherichia_coli_MP1_Contig_ST491	X			B2
GCA_000599685.1_Escherichia_coli_ST2747_Complete_Genome_ST6131	X			D
GCA_000599725.2_Escherichia_coli_UCD_JA03_Contig_ST974	X			C
GCA_000601135.1_Escherichia_coli_1_176_05_S3_C1_Contig_ST206	X			A
GCA_000601295.1_Escherichia_coli_1_110_08_S1_C3_Contig_ST10	X			A
GCA_000616285.1_Escherichia_coli_O156_H25_2011C_3602_Contig_ST300	X			B1
GCA_000616565.1_Escherichia_coli_O69_H11_07_4281_Contig_ST21	X			B1
GCA_000616625.1_Escherichia_coli_O118_H16_08_3651_Contig_ST21	X			B1
GCA_000617085.1_Escherichia_coli_O174_H8_04_3038_Contig_ST13	X			B1
GCA_000617425.1_Escherichia_coli_O91_H14_06_3691_Contig_ST33	X			B1
GCA_000618965.1_Escherichia_coli_O104_H21_94_3025_Contig_ST672	X			B1
GCA_000622265.1_Escherichia_coli_E1728_Contig_ST641	X			B1
GCA_000622285.2_Escherichia_coli_E1140_Contig_ST641	X			B1
GCA_000627235.1_Escherichia_coli_1_250_04_S4_C2_Contig_ST746	X			A
GCA_000627455.1_Escherichia_coli_1_182_04_S3_C2_Contig_ST5275	X			A
GCA_000627815.1_Escherichia_coli_1_250_04_S1_C3_Contig_ST449	X			G
GCA_000627885.1_Escherichia_coli_2_011_08_S1_C2_Contig_ST3018	X			E
GCA_000647475.1_Escherichia_coli_STEC_O174_H46_I_151_Contig_ST1131	X	X		E
GCA_000647495.1_Escherichia_coli_STEC_O174_H8_02_07607_Contig_ST13	X	X		B1
GCA_000689315.1_Escherichia_coli_IS9_Contig_ST847	X			B1
GCA_000696545.1_Escherichia_coli_2009_46_Contig_ST127	X			B2
GCA_000700065.1_Escherichia_coli_3_105_05_S4_C3_Contig_ST1114	X			A
GCA_000700085.1_Escherichia_coli_3_267_03_S1_C3_Contig_ST5251	X			B1
GCA_000700345.1_Escherichia_coli_3_267_03_S3_C2_Contig_ST101	X			B1
GCA_000700365.1_Escherichia_coli_3_267_03_S1_C2_Contig_ST3056	X			D
GCA_000700445.1_Escherichia_coli_3_267_03_S4_C2_Contig_ST5285	X			B1
GCA_000701145.1_Escherichia_coli_MS499_Contig_ST453	X			B1
GCA_000703205.1_Escherichia_coli_O69_H11_07_3763_Contig_ST21	X			B1
GCA_000703345.1_Escherichia_coli_O128_H2_2011C_3317_Contig_ST25	X			B1
GCA_000703385.1_Escherichia_coli_2_052_05_S4_C2_Contig_ST1891	X			B1
GCA_000703525.1_Escherichia_coli_2_156_04_S3_C1_Contig_ST469	X			B1
GCA_000703565.1_Escherichia_coli_2_177_06_S4_C3_Contig_ST678	X			B1
GCA_000703625.1_Escherichia_coli_2_177_06_S4_C2_Contig_ST2522	X			B1
GCA_000703645.1_Escherichia_coli_2_177_06_S3_C1_Contig_ST641	X			B1
GCA_000703825.1_Escherichia_coli_2_005_03_S3_C3_Contig_ST2178	X			B1
GCA_000703945.1_Escherichia_coli_2_210_07_S3_C2_Contig_ST40	X			B1
GCA_000703965.1_Escherichia_coli_2_222_05_S1_C1_Contig_ST5376	X			B1
GCA_000704025.1_Escherichia_coli_2_156_04_S4_C2_Contig_ST401	X			A
GCA_000704385.1_Escherichia_coli_2_427_07_S3_C1_Contig_ST2175	X			B1
GCA_000704405.1_Escherichia_coli_2_427_07_S3_C3_Contig_ST2175	X			B1
GCA_000704705.1_Escherichia_coli_2_474_04_S4_C2_Contig_ST1125	X			B1
GCA_000704805.1_Escherichia_coli_3_020_07_S4_C2_Contig_ST5617	X			B1
GCA_000704825.1_Escherichia_coli_3_020_07_S4_C3_Contig_ST5617	X	X		B1
GCA_000704945.1_Escherichia_coli_3_073_06_S4_C2_Contig_ST5474	X			B1
GCA_000708145.1_Escherichia_coli_EC1_Contig_ST69	X			D
GCA_000713105.1_Escherichia_coli_6_537_08_S1_C1_Contig_ST2332	X			A
GCA_000713255.1_Escherichia_coli_6_537_08_S4_C1_Contig_ST5518	X			A
GCA_000713395.1_Escherichia_coli_7_233_03_S4_C2_Contig_ST4995	X			A
GCA_000713495.1_Escherichia_coli_8_415_05_S3_C1_Contig_ST73	X			B2
GCA_000713935.1_Escherichia_coli_3_475_03_S3_C2_Contig_ST29	X			B1
GCA_000714215.1_Escherichia_coli_5_172_05_S1_C3_Contig_ST1421	X			A
GCA_000714295.1_Escherichia_coli_5_366_08_S3_C2_Contig_ST5285	X			B1
GCA_000714335.1_Escherichia_coli_5_366_08_S3_C1_Contig_ST2	X			G
GCA_000725265.1_Escherichia_coli_B7A_Complete_Genome_STundetermined	X			B1
GCA_000749525.1_Escherichia_coli_S_93_Contig_ST173	X			B1
GCA_000762385.1_Escherichia_coli_VKPM_B_10182_Contig_STundetermined	X			B1
GCA_000768425.1_Escherichia_coli_G3_10_Contig_ST472	X			A
GCA_000783335.1_Escherichia_coli_77_3009_5_Contig_STundetermined	X			A
GCA_000797575.1_Escherichia_coli_CVM_N37067PS_Contig_ST1121	X			A
GCA_000797605.1_Escherichia_coli_CVM_N36963PS_Contig_STundetermined	X			B1
GCA_000797695.1_Escherichia_coli_CVM_N38733PS_Contig_ST156	X			B1
GCA_000797735.1_Escherichia_coli_CVM_N33552PS_Contig_ST119	X			A
GCA_000797775.1_Escherichia_coli_CVM_N34322PS_Contig_ST3381	X			E
GCA_000797815.1_Escherichia_coli_CVM_N41556PS_Contig_ST4198	X			B1
GCA_000797835.1_Escherichia_coli_CVM_N33804PS_Contig_ST1704	X			B1
GCA_000797975.1_Escherichia_coli_CVM_N36609PS_Contig_STundetermined	X			B1
GCA_000798015.1_Escherichia_coli_CVM_N34351PS_Contig_ST3602	X			B1
GCA_000798035.1_Escherichia_coli_CVM_N34352PS_Contig_ST1140	X			E
GCA_000798175.1_Escherichia_coli_CVM_N41586PS_Contig_ST88	X			C
GCA_000798295.1_Escherichia_coli_CVM_N33651PS_Contig_ST101	X			B1
GCA_000798315.1_Escherichia_coli_CVM_N33633PS_Contig_ST156	X			B1
GCA_000798355.1_Escherichia_coli_CVM_N33707PS_Contig_ST730	X			A
GCA_000798395.1_Escherichia_coli_CVM_N34543PS_Contig_ST101	X			B1
GCA_000798415.1_Escherichia_coli_CVM_N34557PS_Contig_ST925	X			D
GCA_000798455.1_Escherichia_coli_CVM_N36158PS_Contig_ST156	X			B1
GCA_000798495.1_Escherichia_coli_CVM_N36918PS_Contig_ST906	X			B1
GCA_000798515.1_Escherichia_coli_CVM_N33561PS_Contig_ST336	X			B1
GCA_000798555.1_Escherichia_coli_CVM_N36903PS_Contig_ST1706	X			B1
GCA_000798595.1_Escherichia_coli_CVM_N33601PS_Contig_STundetermined	X			B1
GCA_000801165.1_Escherichia_coli_RM9387_Complete_Genome_ST2773	X			B1
GCA_000804365.1_Escherichia_coli_EC14_Contig_STundetermined	X			D
GCA_000805815.1_Escherichia_coli_M4163_Contig_ST6	X			A
GCA_000806275.1_Escherichia_coli_CE516_Scaffold_ST1490	X			B1
GCA_000809145.1_Escherichia_coli_JT5_Contig_ST212	X			B1
GCA_000812715.1_Escherichia_coli_EC11_Contig_STundetermined	X			B1
GCA_000812725.1_Escherichia_coli_EC2_1_Contig_ST3489	X			A
GCA_000812785.1_Escherichia_coli_EC2_6_Contig_ST4623	X			B1
GCA_000817425.1_Escherichia_coli_SCB15_Contig_ST501	X			D
GCA_000819005.1_Escherichia_coli_CVM_N33825PS_Contig_ST4985	X			B1
GCA_000819085.1_Escherichia_coli_CVM_N33624PS_Contig_ST224	X			B1
GCA_000819145.1_Escherichia_coli_CVM_N34577PS_Contig_ST730	X			A
GCA_000819165.1_Escherichia_coli_CVM_N35912PS_Contig_ST224	X			B1
GCA_000819225.1_Escherichia_coli_CVM_N36601PS_Contig_STundetermined	X			B1
GCA_000819245.1_Escherichia_coli_CVM_N37069PS_Contig_ST1121	X			A
GCA_000819265.1_Escherichia_coli_CVM_N38428PS_Contig_ST641	X			B1
GCA_000819365.1_Escherichia_coli_CVM_N33653PS_Contig_STundetermined	X			B1
GCA_000826805.1_Escherichia_coli_UMNturkey7_Contig_ST359	X			B1
GCA_000827105.1_Escherichia_coli_O157_H16_Santai_Complete_Genome_ST1011	X	X		D
GCA_000831565.1_Escherichia_coli_ECC_1470_Complete_Genome_ST847	X			B1
GCA_000835045.1_Escherichia_coli_O157_SvETEC_Contig_ST4245	X			C
GCA_000835055.1_Escherichia_coli_O157_K88_734_3_Contig_ST4245	X			C
GCA_000935475.1_Escherichia_coli_F2626_Contig_ST145	X			A
GCA_000935505.1_Escherichia_coli_F6700_Contig_ST1988	X			B1
GCA_000936085.2_Escherichia_coli_NA_Scaffold_ST21	X			B1
GCA_000937135.2_Escherichia_coli_NA_Scaffold_ST1040	X			B2
GCA_000937415.1_Escherichia_coli_NA_Scaffold_ST515	X			B1
GCA_000937855.1_Escherichia_coli_NA_Scaffold_ST2808	X			B2
GCA_000939255.1_Escherichia_coli_NA_Scaffold_ST504	X			B2
GCA_000940035.2_Escherichia_coli_NA_Scaffold_ST295	X			B1
GCA_000940115.1_Escherichia_coli_NA_Scaffold_ST21	X			B1
GCA_000940355.1_Escherichia_coli_NA_Scaffold_ST342	X			A
GCA_000941395.1_Escherichia_coli_NA_Scaffold_ST29	X			B1
GCA_000941575.1_Escherichia_coli_NA_Scaffold_ST1819	X			Unknown
GCA_000943355.2_Escherichia_coli_NA_Scaffold_ST26	X			B1
GCA_000944015.1_Escherichia_coli_NA_Scaffold_ST25	X			B1
GCA_000945615.2_Escherichia_coli_NA_Scaffold_ST4267	X			B1
GCA_000948515.1_Escherichia_coli_OLC_710_Contig_ST655	X			B1
GCA_000948605.1_Escherichia_coli_OLC_1051_Contig_ST25	X			B1
GCA_000948625.1_Escherichia_coli_OLC_1547_Contig_ST1665	X			B1
GCA_000948835.1_Escherichia_coli_OLC_733_Contig_ST706	X			B2
GCA_000948905.1_Escherichia_coli_OLC_975_Contig_ST1621	X			E
GCA_000951735.1_Escherichia_coli_D2_2_Contig_ST115	X			D
GCA_000951745.1_Escherichia_coli_Chronic_salp_Contig_ST429	X			B2
GCA_000954035.1_Escherichia_coli_MPEC4969_Contig_ST1125	X			B1
GCA_001005605.1_Escherichia_coli_DE048_Contig_ST906	X			B1
GCA_001007915.1_Escherichia_coli_CFSAN029787_Complete_Genome_ST99	X			B1
GCA_001012005.1_Escherichia_coli_CFSAN026773_Scaffold_STundetermined	X			B1
GCA_001012085.1_Escherichia_coli_CFSAN026834_Scaffold_ST5014	X			B1
GCA_001012095.1_Escherichia_coli_CFSAN026810_Contig_ST679	X			B1
GCA_001012335.1_Escherichia_coli_CFSAN026802_Contig_STundetermined	X			B1
GCA_001012345.1_Escherichia_coli_CFSAN026809_Contig_ST679	X			B1
GCA_001012355.1_Escherichia_coli_CFSAN026812_Contig_ST332	X			B1
GCA_001012495.1_Escherichia_coli_CFSAN026835_Contig_STundetermined	X			A
GCA_001012535.1_Escherichia_coli_CFSAN026842_Contig_STundetermined	X			B1
GCA_001012585.1_Escherichia_coli_CFSAN026774_Contig_ST5559	X			B1
GCA_001058225.1_Escherichia_coli_740_ECOL_Contig_ST1236	X			B2
GCA_001077865.1_Escherichia_coli_KIC_1_Scaffold_ST5702	X			B1
GCA_001077945.1_Escherichia_coli_73_89_Scaffold_ST4531	X			B1
GCA_001077955.1_Escherichia_coli_HMLN_1_Scaffold_STundetermined	X			B2
GCA_001191215.1_Escherichia_coli_CFSAN026817_Contig_ST2217	X			B1
GCA_001191275.1_Escherichia_coli_CFSAN026786_Contig_STundetermined	X			B1
GCA_001191315.1_Escherichia_coli_CFSAN026781_Scaffold_ST5013	X			B1
GCA_001191505.1_Escherichia_coli_CFSAN026800_Contig_ST655	X			B1
GCA_001262775.1_Escherichia_coli_CFSAN026775_Contig_ST201	X			B1
GCA_001262805.1_Escherichia_coli_CFSAN026782_Contig_ST2385	X			B1
GCA_001262855.1_Escherichia_coli_CFSAN026803_Scaffold_ST111	X			B1
GCA_001262865.1_Escherichia_coli_CFSAN026797_Contig_ST2387	X			B1
GCA_001265185.1_Escherichia_coli_102550_Contig_STundetermined	X			B1
GCA_001265845.1_Escherichia_coli_302909_Contig_ST3053	X			B2
GCA_001265935.1_Escherichia_coli_401817_Contig_STundetermined	X			B2
GCA_001266155.1_Escherichia_coli_103447_Contig_ST4750	X			B1
GCA_001266175.1_Escherichia_coli_200077_Contig_ST299	X			B2
GCA_001266275.1_Escherichia_coli_303139_Contig_STundetermined	X			B1
GCA_001266385.1_Escherichia_coli_402559_Contig_ST1907	X			B2
GCA_001266445.1_Escherichia_coli_700283_Contig_STundetermined	X			B2
GCA_001268185.1_Escherichia_coli_chicken_fecal_Contig_ST3346	X			G
GCA_001268205.1_Escherichia_coli_chicken_fecal_Contig_ST2522	X			B1
GCA_001268245.1_Escherichia_coli_cow_fecal_Scaffold_ST26	X			B1
GCA_001268285.1_Escherichia_coli_swine_fecal_Contig_STundetermined	X			E
GCA_001268365.1_Escherichia_coli_YS_river_water_Contig_STundetermined	X			B2
GCA_001268425.1_Escherichia_coli_chicken_fecal_Contig_ST2768	X			B1
GCA_001268505.1_Escherichia_coli_YS_river_water_Contig_STundetermined	X			A
GCA_001268545.1_Escherichia_coli_YS_river_water_Contig_ST101	X			B1
GCA_001268605.1_Escherichia_coli_YS_river_water_Contig_ST448	X			B1
GCA_001268645.1_Escherichia_coli_YS_river_water_Contig_ST1629	X			E
GCA_001268665.1_Escherichia_coli_cow_fecal_Contig_ST720	X			D
GCA_001268705.1_Escherichia_coli_YS_river_water_Contig_ST101	X			B1
GCA_001268725.1_Escherichia_coli_YS_river_water_Contig_STundetermined	X			B1
GCA_001268785.1_Escherichia_coli_YS_river_water_Contig_STundetermined	X			B1
GCA_001268865.1_Escherichia_coli_swine_fecal_Contig_STundetermined	X			B1
GCA_001268905.1_Escherichia_coli_YS_river_water_Contig_ST453	X			B1
GCA_001269065.1_Escherichia_coli_chicken_fecal_Scaffold_ST1148	X			B1
GCA_001269145.1_Escherichia_coli_YS_river_water_Contig_ST173	X			B1
GCA_001269165.1_Escherichia_coli_YS_river_water_Contig_ST542	X			A
GCA_001269185.1_Escherichia_coli_YS_river_water_Contig_STundetermined	X			A
GCA_001269225.1_Escherichia_coli_Beef_cow_fecal_Contig_ST5552	X			B1
GCA_001269305.1_Escherichia_coli_cow_fecal_Contig_STundetermined	X			B1
GCA_001277395.1_Escherichia_coli_402058_aEPEC_Contig_ST517	X			B1
GCA_001277475.1_Escherichia_coli_401117_aEPEC_Scaffold_ST517	X			B1
GCA_001277615.1_Escherichia_coli_504005_aEPEC_Scaffold_ST5241	X			B1
GCA_001277675.1_Escherichia_coli_100269_aEPEC_Contig_ST5426	X			B1
GCA_001277695.1_Escherichia_coli_503225_aEPEC_Contig_ST4424	X			cladeI
GCA_001280385.1_Escherichia_coli_SF_166_Complete_Genome_ST95	X			B2
GCA_001282155.1_Escherichia_coli_IMT31351_Contig_ST410	X			C
GCA_001283145.1_Escherichia_coli_202453_aEPEC_Contig_ST517	X			B1
GCA_001283445.1_Escherichia_coli_700149_Contig_ST5234	X			B1
GCA_001283865.1_Escherichia_coli_401363_Contig_ST589	X			B2
GCA_001283965.1_Escherichia_coli_202374_Contig_ST517	X			B1
GCA_001283985.1_Escherichia_coli_202521_aEPEC_Scaffold_ST4554	X			B2
GCA_001284185.1_Escherichia_coli_201350_Contig_ST337	X			B1
GCA_001284205.1_Escherichia_coli_202443_aEPEC_Contig_ST517	X			B1
GCA_001284265.1_Escherichia_coli_401250_aEPEC_Contig_ST5553	X			A
GCA_001284405.1_Escherichia_coli_403523_Scaffold_ST4550	X			B1
GCA_001284505.1_Escherichia_coli_403308_aEPEC_Contig_ST29	X			B1
GCA_001284545.1_Escherichia_coli_400654_aEPEC_Contig_ST302	X			cladeI
GCA_001284605.1_Escherichia_coli_500275_aEPEC_Contig_ST2144	X			B1
GCA_001284725.1_Escherichia_coli_504225_aEPEC_Contig_ST803	X			B2
GCA_001284845.1_Escherichia_coli_R203092_3B_Scaffold_ST2089	X			A
GCA_001285325.1_Escherichia_coli_402654_aEPEC_Scaffold_ST517	X			B1
GCA_001285485.1_Escherichia_coli_R302583_2A_Contig_ST381	X			B1
GCA_001285505.1_Escherichia_coli_201191_aEPEC_Contig_ST517	X			B1
GCA_001285525.1_Escherichia_coli_102298_aEPEC_Contig_ST517	X			B1
GCA_001286025.1_Escherichia_coli_402924_Contig_ST5582	X	X		A
GCA_001286245.1_Escherichia_coli_G400792_Scaffold_ST337	X			B1
GCA_001286485.1_Escherichia_coli_703108_Scaffold_ST2678	X			B2
GCA_001286565.1_Escherichia_coli_155388_Contig_ST28	X			B2
GCA_001286605.1_Escherichia_coli_200499_Contig_ST123	X			B2
GCA_001419825.1_Escherichia_coli_116_Contig_STundetermined	X			B1
GCA_001419845.1_Escherichia_coli_117_Contig_STundetermined	X			A
GCA_001419865.1_Escherichia_coli_146_Contig_ST59	X			F
GCA_001419895.1_Escherichia_coli_165_Contig_ST181	X			A
GCA_001419945.1_Escherichia_coli_199_Contig_ST3202	X			A
GCA_001420045.1_Escherichia_coli_233_Contig_ST1139	X			A
GCA_001420135.1_Escherichia_coli_447_Contig_ST297	X			B1
GCA_001420165.1_Escherichia_coli_449_Contig_ST101	X			B1
GCA_001447405.1_Escherichia_coli_Deng_Contig_ST527	X			B1
GCA_001462925.1_Escherichia_coli_50579417_Contig_ST405	X			D
GCA_001463115.1_Escherichia_coli_50664179_Contig_ST636	X			B2
GCA_001463455.1_Escherichia_coli_50870281_Contig_ST681	X			B2
GCA_001463535.1_Escherichia_coli_50673720_Contig_ST101	X			B1
GCA_001466815.1_Escherichia_coli_NCCP_15656_Contig_ST111	X			B1
GCA_001484085.1_Escherichia_coli_AN61_Contig_ST1571	X			B1
GCA_001484485.1_Escherichia_coli_AZ74_Contig_ST607	X			A
GCA_001519145.1_Escherichia_coli_GN02606_Contig_ST1670	X			D
GCA_001519245.1_Escherichia_coli_GN02277_Contig_ST38	X			D
GCA_001519335.1_Escherichia_coli_GN02247_Contig_ST847	X			B1
GCA_001519355.1_Escherichia_coli_GN02196_Contig_ST224	X			B1
GCA_001519435.1_Escherichia_coli_GN02050_Contig_ST144	X			B2
GCA_001519525.1_Escherichia_coli_GN02235_Contig_ST3840	X	X		D
GCA_001519855.1_Escherichia_coli_GN02317_Contig_ST372	X			B2
GCA_001520015.1_Escherichia_coli_GN02370_Contig_ST538	X			B2
GCA_001520135.1_Escherichia_coli_GN02393_Contig_ST359	X			B1
GCA_001520315.1_Escherichia_coli_GN02404_Contig_ST1938	X			D
GCA_001520455.1_Escherichia_coli_GN02427_Contig_ST538	X			B2
GCA_001520955.1_Escherichia_coli_GN03252_Contig_ST91	X			B2
GCA_001521075.1_Escherichia_coli_GN02446_Contig_ST1158	X			E
GCA_001521285.1_Escherichia_coli_GN02461_Contig_ST68	X			D
GCA_001521375.1_Escherichia_coli_GN04124_Contig_ST131	X			B2
GCA_001542675.2_Escherichia_coli_MRE600_Complete_Genome_STundetermined	X			A
GCA_001554295.1_Escherichia_coli_KCJ852_Contig_ST708	X			B1
GCA_001559635.1_Escherichia_coli_B_C3029_Complete_Genome_ST93	X			A
GCA_001571805.1_Escherichia_coli_CFSAN025096_Contig_ST29	X			B1
GCA_001596855.1_Escherichia_coli_tEC_Contig_ST297	X			B1
GCA_001606625.1_Escherichia_coli_STEC_1506_Scaffold_ST447	X			B1
GCA_001606915.1_Escherichia_coli_STEC_2499_Scaffold_ST6043	X			B1
GCA_001607495.1_Escherichia_coli_STEC_2505_Scaffold_ST25	X			B1
GCA_001607555.1_Escherichia_coli_STEC_2573_Contig_ST201	X			B1
GCA_001607575.1_Escherichia_coli_STEC_2591_Contig_ST661	X			B1
GCA_001607605.1_Escherichia_coli_STEC_2633_Contig_ST745	X			B1
GCA_001607655.1_Escherichia_coli_STEC_2746_Contig_ST25	X			B1
GCA_001607795.1_Escherichia_coli_STEC_2861_Contig_ST724	X			E
GCA_001607915.1_Escherichia_coli_STEC_2954_Contig_ST13	X			B1
GCA_001607955.1_Escherichia_coli_STEC_2980_Contig_ST25	X			B1
GCA_001608125.1_Escherichia_coli_STEC_1528_Contig_ST80	X			B2
GCA_001608155.1_Escherichia_coli_STEC_1634_Scaffold_ST26	X			B1
GCA_001611715.1_Escherichia_coli_2610F_Contig_ST707	X			A
GCA_001614495.1_Escherichia_coli_sheep6_Contig_ST392	X			B1
GCA_001614725.1_Escherichia_coli_sheep10_Scaffold_STundetermined	X			B1
GCA_001614975.1_Escherichia_coli_swine72_Contig_ST201	X			B1
GCA_001615175.1_Escherichia_coli_sheep4_Scaffold_ST13	X			B1
GCA_001615645.1_Escherichia_coli_swine32_Contig_ST542	X			A
GCA_001615735.1_Escherichia_coli_swine36_Scaffold_STundetermined	X			A
GCA_001615865.1_Escherichia_coli_swine43_Contig_STundetermined	X			A
GCA_001615895.1_Escherichia_coli_swine45_Contig_ST2016	X			B1
GCA_001616205.1_Escherichia_coli_swine59_Scaffold_ST1642	X			B1
GCA_001616255.1_Escherichia_coli_swine62_Contig_ST359	X			B1
GCA_001616585.1_Escherichia_coli_sheep23_Contig_ST13	X			B1
GCA_001616665.1_Escherichia_coli_sheep27_Contig_ST25	X			B1
GCA_001616815.1_Escherichia_coli_sheep34_Contig_STundetermined	X			B1
GCA_001616875.1_Escherichia_coli_sheep37_Contig_ST746	X			A
GCA_001616955.1_Escherichia_coli_sheep42_Scaffold_ST3234	X			B1
GCA_001617075.1_Escherichia_coli_sheep47_Contig_ST641	X			B1
GCA_001621505.1_Escherichia_coli_GN05377_Contig_ST1193	X			B2
GCA_001621625.1_Escherichia_coli_GN05556_Contig_STundetermined	X			A
GCA_001630825.1_Escherichia_coli_RCE02_Contig_STundetermined	X			C
GCA_001630925.1_Escherichia_coli_RCE07_Contig_STundetermined	X			A
GCA_001637625.1_Escherichia_coli_2772a_Contig_ST156	X			B1
GCA_001637705.1_Escherichia_coli_RiKo_2299_09_Contig_ST448	X			B1
GCA_001637745.1_Escherichia_coli_RiKo_2331_09_Contig_ST1614	X			A
GCA_001641845.1_Escherichia_coli_32122_Contig_ST457	X			F
GCA_001641925.1_Escherichia_coli_TN1_Contig_ST1589	X			B1
GCA_001644175.1_Escherichia_coli_BJ10_Contig_ST156	X			B1
GCA_001650605.1_Escherichia_coli_EC1636_Contig_ST42	X			D
GCA_001677495.1_Escherichia_coli_09_00049_Complete_Genome_ST718	X			B1
GCA_001677515.1_Escherichia_coli_08_00022_Complete_Genome_ST329	X	X		A
GCA_001679985.1_Escherichia_coli_210205630_Complete_Genome_STundetermined	X			B1
GCA_001693635.1_Escherichia_coli_O177_H21_Complete_Genome_ST359	X			B1
GCA_001721205.1_Escherichia_coli_CFSAN004177_Complete_Genome_STundetermined	X			A
GCA_001748555.1_Escherichia_coli_VL2783_Contig_ST540	X			A
GCA_001748615.1_Escherichia_coli_VL2984_Contig_ST1125	X			B1
GCA_001748685.1_Escherichia_coli_AF83_Contig_ST906	X			B1
GCA_001748695.1_Escherichia_coli_AF84_Contig_ST101	X			B1
GCA_001748715.1_Escherichia_coli_VL3013_4_Contig_ST362	X			D
GCA_001748765.1_Escherichia_coli_AF85_Contig_ST5437	X			E
GCA_001748815.1_Escherichia_coli_AF97_Contig_ST441	X			B1
GCA_001748825.1_Escherichia_coli_AF94_Contig_STundetermined	X			B1
GCA_001748905.1_Escherichia_coli_AF7709_Contig_ST351	X			B1
GCA_001748965.1_Escherichia_coli_AF103_Contig_ST327	X			B1
GCA_001748985.1_Escherichia_coli_AF7761_Contig_ST1079	X			B1
GCA_001749075.1_Escherichia_coli_AF7945_Contig_ST685	X			A
GCA_001749135.1_Escherichia_coli_K51_Contig_ST3234	X			B1
GCA_001749145.1_Escherichia_coli_VL21_Contig_ST2329	X			B1
GCA_001749365.1_Escherichia_coli_VL119_Contig_STundetermined	X			E
GCA_001749375.1_Escherichia_coli_VL122_Contig_ST2972	X			B1
GCA_001749435.1_Escherichia_coli_VL128_Contig_ST1125	X			B1
GCA_001749585.1_Escherichia_coli_VL2762_4_Contig_ST162	X			B1
GCA_001749705.1_Escherichia_coli_AF7607_Contig_ST2628	X			B1
GCA_001865895.1_Escherichia_coli_Tob1_Scaffold_ST2650	X			B2
GCA_001865905.1_Escherichia_coli_ECOR31_Scaffold_ST57	X			E
GCA_001874845.1_Escherichia_coli_AR_0048_Contig_ST101	X			B1
GCA_001881595.3_Escherichia_coli_KG_10_Contig_ST13	X			B1
GCA_001881645.1_Escherichia_coli_KG_16_Contig_ST1611	X			B1
GCA_001881665.1_Escherichia_coli_KG_5_Contig_ST2111	X			B1
GCA_001886895.1_Escherichia_coli_FORC_029_Complete_Genome_ST678	X			B1
GCA_001886935.1_Escherichia_coli_FORC_041_Complete_Genome_ST679	X			B1
GCA_001892045.1_Escherichia_coli_468_Contig_ST156	X			B1
GCA_001892645.1_Escherichia_coli_471_Scaffold_ST156	X			B1
GCA_001900415.1_Escherichia_coli_H5_Complete_Genome_ST197	X			A
GCA_001900475.1_Escherichia_coli_H10_Complete_Genome_ST297	X			B1
GCA_001900535.1_Escherichia_coli_C5_Complete_Genome_ST295	X			B1
GCA_001900555.1_Escherichia_coli_C8_Complete_Genome_ST1426	X			C
GCA_001900615.1_Escherichia_coli_D2_Complete_Genome_ST373	X			A
GCA_001900635.1_Escherichia_coli_D3_Complete_Genome_ST90	X			C
GCA_001900885.1_Escherichia_coli_H14_Complete_Genome_ST1706	X			B1
GCA_001900905.1_Escherichia_coli_S3_Complete_Genome_ST3519	X			A
GCA_001900985.1_Escherichia_coli_S43_Complete_Genome_ST218	X			A
GCA_001901005.1_Escherichia_coli_H15_Complete_Genome_ST345	X			B1
GCA_001901405.1_Escherichia_coli_S50_Complete_Genome_ST517	X			B1
GCA_001901445.1_Escherichia_coli_S56_Complete_Genome_ST3501	X			B1
GCA_001901465.1_Escherichia_coli_S10_Complete_Genome_ST3574	X			A
GCA_001902655.1_Escherichia_coli_N11_1317_Contig_ST738	X			G
GCA_001907315.1_Escherichia_coli_EC10016_Contig_ST6	X			A
GCA_001907325.1_Escherichia_coli_ATM457_Contig_ST6	X			A
GCA_001907375.1_Escherichia_coli_ATM459_Contig_ST270	X			A
GCA_001907435.1_Escherichia_coli_ATM456_Contig_ST6	X			A
GCA_001907455.1_Escherichia_coli_EC10018_Contig_ST6	X			A
GCA_001907535.1_Escherichia_coli_ATM460_Contig_ST280	X			D
GCA_001910825.1_Escherichia_coli_302042_Contig_ST749	X			B1
GCA_001910835.1_Escherichia_coli_203739_Contig_ST453	X			B1
GCA_001910855.1_Escherichia_coli_201530_Contig_ST453	X			B1
GCA_001910915.1_Escherichia_coli_300237_Contig_STundetermined	X			B1
GCA_001910925.1_Escherichia_coli_703348_Contig_ST2325	X			A
GCA_001911005.1_Escherichia_coli_100714_Contig_ST295	X			B1
GCA_001911095.1_Escherichia_coli_302555_Contig_ST295	X			B1
GCA_001911165.1_Escherichia_coli_402577_Contig_ST2368	X			A
GCA_001911335.1_Escherichia_coli_703420_Contig_STundetermined	X			B1
GCA_001911385.1_Escherichia_coli_100082_Contig_ST4267	X			B1
GCA_001911465.1_Escherichia_coli_3693_Contig_ST5379	X			A
GCA_001911485.1_Escherichia_coli_15617a_Contig_STundetermined	X			B1
GCA_001911545.1_Escherichia_coli_9571a_Contig_ST731	X			A
GCA_001911775.1_Escherichia_coli_10380a_Contig_ST641	X			B1
GCA_001911855.1_Escherichia_coli_703098_Contig_ST1308	X			B1
GCA_001911985.1_Escherichia_coli_8350a_Contig_ST746	X			A
GCA_001912105.1_Escherichia_coli_401900_Contig_ST10	X			A
GCA_001912265.1_Escherichia_coli_401624_Contig_ST940	X			B1
GCA_001912275.1_Escherichia_coli_200907_Contig_ST295	X			B1
GCA_001912475.1_Escherichia_coli_100197_Contig_ST4267	X			B1
GCA_001912485.1_Escherichia_coli_100451_Contig_ST4267	X			B1
GCA_001938625.1_Escherichia_coli_2016C_3936C1_Complete_Genome_ST2732	X			D
GCA_001942065.1_Escherichia_coli_85H4_Contig_ST3541	X			A
GCA_001942105.1_Escherichia_coli_86J1_Contig_ST361	X			A
GCA_001942165.1_Escherichia_coli_62D3_Contig_ST1722	X			F
GCA_001950715.1_Escherichia_coli_11229_Contig_ST446	X			B1
GCA_001950775.1_Escherichia_coli_16309_Contig_ST5597	X			E
GCA_001957225.1_Escherichia_coli_ICBEC2AM_Contig_ST1638	X			A
GCA_900016035.1_Escherichia_coli_BCW5711_Contig_ST583	X			B2
GCA_900087775.1_Escherichia_coli_RL145_Contig_ST88	X			C
GCA_900089795.1_Escherichia_coli_CQ09_Contig_ST88	X			C
GCA_000176555.2_Escherichia_coli_M605_Scaffold_ST1876		X		B2
GCA_000194175.1_Escherichia_coli_1_2741_Contig_ST2715		X		cladeI
GCA_000194665.1_Escherichia_coli_3003_Contig_ST725		X		B2
GCA_000194685.1_Escherichia_coli_TW07793_Contig_ST1041		X		B2
GCA_000225205.1_Escherichia_coli_STEC_MHI813_Contig_ST3233		X		E
GCA_000242055.1_Escherichia_coli_TA124_Scaffold_ST1931		X		D
GCA_000351025.1_Escherichia_coli_KTE193_Scaffold_ST543		X		E
GCA_000351625.1_Escherichia_coli_KTE66_Scaffold_ST5321		X		D
GCA_000352665.1_Escherichia_coli_KTE144_Scaffold_ST2797		X		D
GCA_000352685.1_Escherichia_coli_KTE146_Scaffold_ST5313		X		cladeI
GCA_000357045.2_Escherichia_coli_P0299438_5_Contig_STnew_alleles		X		B1
GCA_000408085.1_Escherichia_coli_KTE185_Scaffold_ST929		X		B2
GCA_000458915.1_Escherichia_coli_HVH_193_4_3331423_Scaffold_ST3672		X		B2
GCA_000461475.1_Escherichia_coli_UMEA_3656_1_Scaffold_ST1441		X		B2
GCA_000461615.1_Escherichia_coli_UMEA_3703_1_Scaffold_ST640		X		B2
GCA_000492655.1_Escherichia_coli_BWH_32_Scaffold_ST2569		X		E
GCA_000599705.1_Escherichia_coli_ST2747_Complete_Genome_ST6131		X		D
GCA_000618905.3_Escherichia_coli_O39_NM_F8704_2_Complete_Genome_ST381		X		B1
GCA_000692835.1_Escherichia_coli_UCI_57_Scaffold_ST5340		X		F
GCA_000731355.1_Escherichia_coli_D6_113_11_Scaffold_ST4175		X		E
GCA_000812765.1_Escherichia_coli_EC2_2_Contig_ST6714		X		cladeI
GCA_000937855.1_Escherichia_coli_FHI23_Contig_ST2808		X		B2
GCA_000939255.1_Escherichia_coli_FHI72_Contig_ST504		X		B2
GCA_001186315.1_Escherichia_coli_M114_Scaffold_ST6506		X		D
GCA_001266275.1_Escherichia_coli_303139_Contig_ST-		X		B1
GCA_001266375.1_Escherichia_coli_401675_Contig_ST3053		X		B2
GCA_001268285.1_Escherichia_coli_swine_fecal_Contig_ST7651		X		E
GCA_001268505.1_Escherichia_coli_YS_river_water_Contig_ST6701		X		A
GCA_001268565.1_Escherichia_coli_swine_fecal_Contig_ST716		X		A
GCA_001283485.1_Escherichia_coli_201589_aEPEC_Contig_ST301		X		A
GCA_001542545.1_Escherichia_coli_PPECC42_Chromosome_ST5147		X		D
GCA_001607765.1_Escherichia_coli_STEC_2841_Scaffold_ST6060		X		E
GCA_001650295.1_Escherichia_coli_O157_644_PT8_Complete_Genome_ST11		X		E
GCA_001677475.2_Escherichia_coli_06_00048_CFSAN004178_Complete_Genome_ST1176		X		D
GCA_001683435.1_Escherichia_coli_K_15KW01_Complete_Genome_ST127		X		B2
GCA_001749365.1_Escherichia_coli_VL119_Contig_ST11527		X		E
GCA_001891535.1_Escherichia_coli_458_Scaffold_ST6391		X		A
GCA_001892765.1_Escherichia_coli_508_Scaffold_ST48		X		A
GCA_001900315.1_Escherichia_coli_C4_Complete_Genome_ST7063		X		D
GCA_001910985.1_Escherichia_coli_300769_Contig_ST-		X		A
GCA_001938625.2_Escherichia_coli_2016C_3936C1_Chromosome_ST2732		X		D
GCA_002016375.1_Escherichia_coli_UMDKSU_2013_3_132F_Contig_ST2307		X		B1
GCA_002058765.1_Escherichia_coli_DSM_103246_Complete_Genome_ST1266		X		E
GCA_002077195.1_Escherichia_coli_FAM21845_Complete_Genome_ST1434		X		A
GCA_002087505.1_Escherichia_coli_OS_09_001_TOC1_Scaffold_ST569		X		B2
GCA_002100055.1_Escherichia_coli_KCJK1478_Contig_ST6684		X		B1
GCA_002110185.1_Escherichia_coli_TA255_Scaffold_STnew_ST		X		D
GCA_002155015.2_Escherichia_coli_050604_Contig_ST1196		X		B1
GCA_002196475.1_Escherichia_coli_EC974_Complete_Genome_ST219		X		E
GCA_002207125.1_Escherichia_coli_1642_Scaffold_ST5594		X		cladeI
GCA_002226655.1_Escherichia_coli_MOD1_EC5697_Contig_ST2946		X		D
GCA_002228375.1_Escherichia_coli_MOD1_EC5572_Contig_ST6548		X		B1
GCA_002228465.1_Escherichia_coli_MOD1_EC5574_Contig_ST6549		X		E
GCA_002228955.1_Escherichia_coli_MOD1_EC5548_Contig_ST7580		X		E
GCA_002230265.1_Escherichia_coli_MOD1_EC5481_Contig_ST6504		X		B1
GCA_002230545.1_Escherichia_coli_MOD1_EC5463_Contig_ST10983		X		B2
GCA_002230595.1_Escherichia_coli_MOD1_EC5464_Contig_ST6501		X		D
GCA_002231925.1_Escherichia_coli_MOD1_EC5108_Contig_ST5910		X		B1
GCA_002232215.1_Escherichia_coli_MOD1_EC5112_Contig_ST6212		X		E
GCA_002232675.1_Escherichia_coli_MOD1_EC5088_Contig_ST6210		X		B2
GCA_002232695.1_Escherichia_coli_MOD1_EC5051_Contig_ST6561		X		E
GCA_002244915.1_Escherichia_coli_176_2352_Scaffold_ST491		X		B2
GCA_002247965.2_Escherichia_coli_ECCTRSRTH06_Contig_ST1040		X		B2
GCA_002289465.1_Escherichia_coli_KCJK507_Contig_ST5727		X		E
GCA_002319115.1_Escherichia_coli_T186_Contig_ST2514		X		A
GCA_002319525.1_Escherichia_coli_F322_Contig_ST9185		X		D
GCA_002324535.1_Escherichia_coli_KCJK3945_Contig_ST6353		X		E
GCA_002326915.1_Escherichia_coli_KCJK5395_Contig_ST6465		X		A
GCA_002456745.1_Escherichia_coli_MOD1_EC585_Contig_ST2002		X		D
GCA_002461025.1_Escherichia_coli_MOD1_EC1559_Contig_STnew_alleles		X		B2
GCA_002461115.1_Escherichia_coli_MOD1_EC1553_Contig_ST2201		X		B2
GCA_002461335.1_Escherichia_coli_MOD1_EC1537_Contig_ST7254		X		B2
GCA_002463085.1_Escherichia_coli_MOD1_EC6254_Contig_ST2612		X		E
GCA_002465965.1_Escherichia_coli_MOD1_EC663_Contig_ST618		X		F
GCA_002473475.1_Escherichia_coli_MOD1_EC5812_Contig_ST3752		X		D
GCA_002473565.1_Escherichia_coli_MOD1_EC5759_Contig_ST6537		X		B2
GCA_002474575.1_Escherichia_coli_MOD1_EC5363_Contig_ST1152		X		E
GCA_002475175.1_Escherichia_coli_MOD1_EC5124_Contig_ST555		X		B2
GCA_002475255.1_Escherichia_coli_MOD1_EC5068_Contig_ST7255		X		E
GCA_002476265.1_Escherichia_coli_MOD1_EC2874_Contig_ST5308		X		B1
GCA_002484735.1_Escherichia_coli_MOD1_EC6660_Contig_ST6591		X		B1
GCA_002486075.1_Escherichia_coli_MOD1_EC6413_Contig_ST1245		X		E
GCA_002509785.1_Escherichia_coli_MOD1_EC1699_Contig_ST6851		X		B2
GCA_002510265.1_Escherichia_coli_MOD1_EC6555_Contig_ST6589		X		E
GCA_002510675.1_Escherichia_coli_MOD1_EC6496_Contig_ST5841		X		E
GCA_002512525.1_Escherichia_coli_MOD1_EC6356_Contig_ST6513		X		B2
GCA_002517585.1_Escherichia_coli_MOD1_EC5373_Contig_ST547		X		B2
GCA_002517865.1_Escherichia_coli_MOD1_EC5829_Contig_ST327		X		B1
GCA_002518005.1_Escherichia_coli_MOD1_EC5780_Contig_ST2026		X		B1
GCA_002518245.1_Escherichia_coli_MOD1_EC5766_Contig_ST6607		X		E
GCA_002519725.1_Escherichia_coli_MOD1_EC6924_Contig_ST5573		X		cladeI
GCA_002521485.1_Escherichia_coli_MOD1_EC6709_Contig_ST6594		X		B1
GCA_002522165.1_Escherichia_coli_MOD1_EC6757_Contig_ST4424		X		cladeI
GCA_002522335.1_Escherichia_coli_MOD1_EC6738_Contig_ST3782		X		A
GCA_002534995.1_Escherichia_coli_MOD1_EC5903_Contig_ST6599		X		D
GCA_002544515.1_Escherichia_coli_MOD1_EC5951_Contig_ST5663		X		D
GCA_002548425.1_Escherichia_coli_MOD1_EC5854_Contig_ST6611		X		E
GCA_002803805.1_Escherichia_coli_CV839_15_Complete_Genome_ST764		X		A
GCA_002810695.1_Escherichia_coli_KCJK6238_Contig_ST3692		X		cladeI
GCA_002854065.1_Escherichia_coli_14EC033_Complete_Genome_ST2064		X		E
GCA_002934895.1_Escherichia_coli_ECONIH4_Complete_Genome_ST399		X		A
GCA_002941745.1_Escherichia_coli_YH17136_Scaffold_ST1518		X		A
GCA_002948655.1_Escherichia_coli_AR_0077_Complete_Genome_ST1276		X		F
GCA_002952095.1_Escherichia_coli_Combat11I9_Complete_Genome_ST2847		X		E
GCA_002965595.1_Escherichia_MOD1_EC4550_Contig_ST7809		X		cladeI
GCA_002966045.1_Escherichia_MOD1_EC5189_Contig_ST6604		X		cladeI
GCA_002971095.1_Escherichia_coli_HT2012EP08_Scaffold_STnew_ST		X		B2
GCA_002971155.1_Escherichia_coli_HT2012EP02_Scaffold_STnew_alleles		X		E
GCA_002971275.1_Escherichia_coli_HT2012N03_Scaffold_ST3645		X		B2
GCA_002971495.1_Escherichia_coli_HT2012DB11_Scaffold_STnew_alleles		X		B2
GCA_002971555.1_Escherichia_coli_HT2012DB19_Scaffold_ST3647		X		B2
GCA_002971965.1_Escherichia_coli_HT2012039_Scaffold_ST3922		X		Unknown
GCA_002972095.1_Escherichia_coli_HT2012025_Scaffold_ST8927		X		D
GCA_002972305.1_Escherichia_coli_HT2012100_Scaffold_STnew_alleles		X		B2
GCA_002972375.1_Escherichia_coli_HT2012007_Scaffold_ST2611		X		E
GCA_002972555.1_Escherichia_coli_HT2012015_Scaffold_STnew_ST		X		E
GCA_003018235.1_Escherichia_coli_2012C_4221_Complete_Genome_ST5350		X		D
GCA_003018255.1_Escherichia_coli_2012C_4502_Complete_Genome_ST658		X		G
GCA_003018295.1_Escherichia_coli_89_3506_Chromosome_ST3057		X		cladeI
GCA_003018335.1_Escherichia_coli_2013C_4282_Complete_Genome_ST7083		X		cladeI
GCA_003018775.1_Escherichia_coli_2014C_3655_Complete_Genome_ST655		X		B1
GCA_003019155.1_Escherichia_coli_2013C_3264_Complete_Genome_ST343		X		B1
GCA_003027695.1_Escherichia_coli_27099_1_Contig_ST3290		X		F
GCA_003027735.1_Escherichia_coli_15692_2_Contig_ST8157		X		E
GCA_003143625.1_Escherichia_coli_B9S22_Scaffold_ST1674		X		F
GCA_003185685.1_Escherichia_coli_11984_2_1_Contig_ST3304		X		B2
GCA_003291905.1_Escherichia_coli_HLJ48_Scaffold_ST7940		X		E
GCA_003292535.1_Escherichia_coli_A104_Contig_ST7449		X		A
GCA_003293445.1_Escherichia_coli_A190_Scaffold_ST6756		X		A
GCA_003301515.1_Escherichia_coli_1610280016_Scaffold_ST646		X		B2
GCA_003333785.1_Escherichia_coli_MOD1_ECOR42_Contig_ST64		X		E
GCA_003352325.1_Escherichia_coli_SYNB1618_Chromosome_ST73		X		B2
GCA_003357615.1_Escherichia_coli_SC382_Scaffold_ST1850		X		A
GCA_003357945.1_Escherichia_coli_SC366_Scaffold_ST12522		X		D
GCA_003362835.1_Escherichia_coli_1_RC_17_03508_Contig_ST8251		X		C
GCA_003410275.1_Escherichia_coli_N3_Complete_Genome_ST6140		X		D
GCA_003471095.1_Escherichia_coli_AM22_15AC_Scaffold_ST14171		X		A
GCA_003686475.1_Escherichia_coli_CFTT080_Contig_ST1589		X		B1
GCA_003790525.1_Escherichia_coli_ECCNB12_2_Complete_Genome_ST6862		X		F
GCA_003795405.1_Escherichia_coli_274B_Scaffold_ST3056		X		D
GCA_003812625.1_Escherichia_coli_FDAARGOS_536_Complete_Genome_ST636		X		B2
GCA_003886735.1_Escherichia_coli_UMB1225_Contig_ST8418		X		D
GCA_003981665.1_Escherichia_coli_603626_Contig_ST173		X		B1
GCA_004014735.1_Escherichia_coli_L103_2_Chromosome_ST8809		X		A
GCA_004170475.1_Escherichia_coli_TZ_109P_Contig_ST3889		X		A
GCA_004170975.1_Escherichia_coli_TZ42_2P_Contig_ST8168		X		B1
GCA_004172745.1_Escherichia_coli_TZ6_3P_Contig_ST7939		X		B1
GCA_004380735.1_Escherichia_coli_HvH_Ec82_Scaffold_ST8371		X		D
GCA_004566475.1_Escherichia_coli_URMC_88_Contig_ST7522		X		A
GCA_004767815.1_Escherichia_coli_BX2S37_Contig_ST4624		X		D
GCA_004767985.1_Escherichia_coli_BX2S29_Contig_STnew_alleles		X		D
GCA_004792895.1_Escherichia_coli_KCJK8056_Scaffold_STnew_alleles		X		B1
GCA_004960195.1_Escherichia_coli_Broiler_parent99_Scaffold_ST352		X		B2
GCA_005037815.1_Escherichia_coli_O145_NM_FWSEC0002_Complete_Genome_ST32		X		D
GCA_005039935.1_Escherichia_coli_FWSEC0449_Scaffold_ST5418		X		B1
GCA_005381925.1_Escherichia_coli_CM14_Scaffold_ST2800		X		B2
GCA_005384545.1_Escherichia_coli_HUST172_Scaffold_ST4353		X		D
GCA_005386045.1_Escherichia_coli_JML070_Scaffold_ST7884		X		Unknown
GCA_005386085.1_Escherichia_coli_JML072_Scaffold_ST5652		X		D
GCA_005386505.1_Escherichia_coli_JML095_Scaffold_ST1643		X		B2
GCA_005388525.1_Escherichia_coli_JML217_Scaffold_ST6321		X		D
GCA_005388745.1_Escherichia_coli_JML230_Scaffold_ST10492		X		F
GCA_005389605.2_Escherichia_coli_JML285_Complete_Genome_ST109		X		B1
GCA_005390365.1_Escherichia_coli_KK_P001_Scaffold_ST7873		X		A
GCA_005391825.1_Escherichia_coli_KS_NP120_Scaffold_ST13602		X		E
GCA_005395185.1_Escherichia_coli_OU_NP013_Scaffold_ST11658		X		D
GCA_005399705.1_Escherichia_coli_34_F30_A_Scaffold_STnew_ST		X		B1
GCA_005400465.1_Escherichia_coli_69_C61_A_Scaffold_ST5289		X		E
GCA_005402145.1_Escherichia_coli_95_J49_A_Scaffold_ST1400		X		D
GCA_006235555.1_Escherichia_coli_LVEASB44_Scaffold_ST6630		X		F
GCA_007109305.1_Escherichia_coli_GN02175_Chromosome_ST144		X		B2
GCA_007826925.1_Escherichia_coli_EC78_Contig_ST567		X		B2
GCA_008041295.1_Escherichia_coli_1_52_Contig_STnew_ST		X		A
GCA_008041845.1_Escherichia_coli_1_14_Contig_ST717		X		E
GCA_008065435.1_Escherichia_coli_RM9088_Complete_Genome_STnew_alleles		X		A
GCA_008083175.1_Escherichia_coli_N010_L_22_Contig_ST8937		X		D
GCA_008388765.1_Escherichia_coli_EC323_ST549H_Scaffold_ST549		X		D
GCA_008761495.2_Escherichia_coli_RM11911_Complete_Genome_ST2217		X		B1
GCA_008806835.1_Escherichia_coli_PTA_A1527_5_Contig_ST131		X		B1
GCA_009649435.1_Escherichia_coli_MDRO_M_064_COL_Contig_ST2640		X		G
GCA_009671125.1_Escherichia_coli_1919D62_Complete_Genome_ST7131		X		A
GCA_009709985.1_Escherichia_coli_SE32_Contig_ST7233		X		E
GCA_009761855.1_Escherichia_coli_TzEc063_Contig_ST1894		X		B2
GCA_009766295.1_Escherichia_coli_TzEc076_Contig_ST14217		X		E
GCA_009766355.1_Escherichia_coli_TzEc074_Contig_STnew_alleles		X		E
GCA_009793705.1_Escherichia_coli_10432wF10_Contig_ST9278		X		E
GCA_009793745.1_Escherichia_coli_10432wC10_Contig_STnew_ST		X		D
GCA_009793825.1_Escherichia_coli_10432wD9_Contig_ST11584		X		Unknown
GCA_009794115.1_Escherichia_coli_10432wA7_Contig_ST7459		X		E
GCA_009794465.1_Escherichia_coli_10432wG4_Contig_STnew_ST		X		cladeI
GCA_009795505.1_Escherichia_coli_10433wH5_Contig_STnew_ST		X		E
GCA_009799195.1_Escherichia_coli_8377wB4_Contig_STnew_ST		X		D
GCA_009799345.1_Escherichia_coli_10432wD8_Contig_STnew_ST		X		E
GCA_009820115.1_Escherichia_HH41S_Contig_STnew_ST		X		cladeI
GCA_009820205.1_Escherichia_HH26CH_Contig_ST5273		X		cladeI
GCA_009898895.1_Escherichia_coli_45981_Scaffold_STnew_ST		X		B1
GCA_009899055.1_Escherichia_coli_44875_Scaffold_ST-		X		E
GCA_009905115.1_Escherichia_coli_2EC1_Complete_Genome_ST4977		X		A
GCA_009931435.1_Escherichia_coli_EC42405_Complete_Genome_ST3042		X		cladeI
GCA_010365365.1_Escherichia_coli_64_Complete_Genome_ST940		X		B1
GCA_010669025.1_Escherichia_coli_PapRG_06_5_Complete_Genome_ST8525		X		E
GCA_011028025.1_Escherichia_coli_CAP48_Contig_ST1113		X		B1
GCA_011028045.1_Escherichia_coli_CAP49_Contig_ST8935		X		A
GCA_011032435.1_Escherichia_coli_CAP21_Contig_ST392		X		B1
GCA_011032545.1_Escherichia_coli_CAP12_Scaffold_ST1300		X		E
GCA_011045215.1_Escherichia_coli_PapRG_04_4_Complete_Genome_ST8826		X		E
GCA_011045235.1_Escherichia_coli_PapM_32_1_Complete_Genome_ST8532		X		D
GCA_011751345.1_Escherichia_coli_UMB2000_07_Contig_ST1670		X		D
GCA_012063405.1_Escherichia_coli_NIFDS_EC2018_I302_Scaffold_ST10064		X		F
GCA_012934635.1_Escherichia_coli_SCU_124_Complete_Genome_ST357		X		B2
GCA_013074445.1_Escherichia_coli_ED157_Contig_ST3573		X		D
GCA_013074495.1_Escherichia_coli_GZB8C8M_Contig_ST8318		X		E
GCA_013112335.1_Escherichia_coli_GF3_3_Complete_Genome_ST10654		X		E
GCA_013122565.1_Escherichia_coli_GF4_3_Complete_Genome_ST9286		X		B1
GCA_013183545.1_Escherichia_coli_FH22_Contig_ST1914		X		D
GCA_013315715.1_Escherichia_coli_SCU_171_Complete_Genome_ST657		X		G
GCA_013369155.2_Escherichia_94_0001_Contig_ST10962		X		B2
GCA_013413605.1_Escherichia_coli_E7V3P1C1_Contig_ST1258		X		B1
GCA_013421655.1_Escherichia_coli_248_3_Scaffold_ST115		X		D
GCA_013424615.1_Escherichia_coli_PE01_199_Contig_ST8803		X		B2
GCA_013618575.1_Escherichia_coli_L39_Scaffold_ST2954		X		A
GCA_013851015.1_Escherichia_coli_GCPRC21A_Contig_ST714		X		D
GCA_014169915.1_Escherichia_coli_BEC1_S17_ESBL_09_Complete_Genome_ST130		X		E
GCA_014216395.1_Escherichia_coli_RH_001_WU_Chromosome_ST410		X		C
GCA_014216675.1_Escherichia_coli_RH_024_WU_Chromosome_ST602		X		B1
GCA_014216695.1_Escherichia_coli_RH_045_CS_Chromosome_ST315		X		D
GCA_014216755.1_Escherichia_coli_RH_048_CS_Chromosome_ST131		X		B2
GCA_014216795.1_Escherichia_coli_RH_048_WU_Chromosome_ST3018		X		E
GCA_014216815.1_Escherichia_coli_RM_055_CS_Chromosome_ST394		X		D
GCA_014216895.1_Escherichia_coli_RM_065_CS_Chromosome_ST70		X		D
GCA_014216915.1_Escherichia_coli_RM_065_MS_Chromosome_ST2705		X		A
GCA_014217115.1_Escherichia_coli_RM_103_WU_Chromosome_ST8131		X		G
GCA_014219555.1_Escherichia_coli_EC2_Scaffold_ST6730		X		A
GCA_014771275.1_Escherichia_coli_O19_H7_730V1_Complete_Genome_ST1429		X		A
GCA_014863425.1_Escherichia_coli_COL20160015_Contig_ST362		X		D
GCA_014878565.1_Escherichia_coli_UoL_38_Contig_ST372		X		B2
GCA_014930915.1_Escherichia_coli_KC_Dl_1_Complete_Genome_ST12		X		B2
GCA_015208545.1_Escherichia_coli_D106_9_Contig_ST11351		X		D
GCA_015229455.1_Escherichia_coli_T3_9_Contig_ST5876		X		E
GCA_015229825.1_Escherichia_coli_A2_4_R2_Contig_ST4373		X		F
GCA_015561005.1_Escherichia_coli_BSD2780061689_150309_A4_Scaffold_ST108		X		D
GCA_015571595.1_Escherichia_coli_O167_H26_Res13_Lact_PER13_34_Complete_Genome_ST5135		X		D
GCA_015697215.1_Escherichia_coli_O150_H6_FEX669_Complete_Genome_ST6570		X		B2
GCA_016026215.1_Escherichia_coli_FDAARGOS_945_Complete_Genome_ST281		X		A
GCA_016026335.1_Escherichia_coli_FDAARGOS_943_Complete_Genome_ST279		X		D
GCA_016026375.1_Escherichia_coli_FDAARGOS_941_Complete_Genome_ST4627		X		B1
GCA_016773595.1_Escherichia_coli_ATC7_7_Contig_ST1819		X		Unknown
GCA_016774005.1_Escherichia_coli_ATB_11_12_Contig_ST753		X		E
GCA_016803935.1_Escherichia_coli_O84_H7_Trh52_Complete_Genome_ST28		X		B2
GCA_016837785.1_Escherichia_coli_8550_Contig_ST24		X		B2
GCA_016888425.1_Escherichia_coli_1484e_Contig_ST-		X		Unknown
GCA_016889545.1_Escherichia_coli_EA2_Complete_Genome_STnew_alleles		X		A
GCA_016903615.1_Escherichia_coli_FDAARGOS_1304_Complete_Genome_ST95		X		B2
GCA_017117135.1_Escherichia_coli_EP028_Contig_ST4065		X		B2
GCA_017117505.1_Escherichia_coli_EP090_Contig_ST2088		X		B2
GCA_017118045.1_Escherichia_coli_EP191_Contig_ST12972		X		F
GCA_017162515.1_Escherichia_coli_E3_Contig_ST7458		X		A
GCA_017306995.1_Escherichia_coli_KG_25_Scaffold_ST12747		X		B2
GCA_017593585.1_Escherichia_coli_49962_Contig_ST8748		X		A
GCA_017595475.1_Escherichia_coli_18_47_86_Contig_ST756		X		A
GCA_017598765.1_Escherichia_coli_18_47_Contig_ST11649		X		E
GCA_017742495.1_Escherichia_coli_NEH16_Contig_STnew_ST		X		A
GCA_017814655.1_Escherichia_coli_EC352_Contig_ST2964		X		D
GCA_018071945.1_Escherichia_coli_2020CK_00188_Chromosome_ST11325		X		B2
GCA_018456385.1_Escherichia_coli_G12_Contig_ST7361		X		B1
GCA_018456985.1_Escherichia_coli_NEC3F_Contig_ST11159		X		E
GCA_018683455.1_Escherichia_coli_BfR_EC_17678_Contig_ST2168		X		E
GCA_018683495.1_Escherichia_coli_BfR_EC_17663_Contig_ST10828		X		E
GCA_018683545.1_Escherichia_coli_BfR_EC_17660_Contig_ST10071		X		E
GCA_018726845.1_Escherichia_coli_Ec_FL_2X_Contig_ST6858		X		F
GCA_018986775.1_Escherichia_coli_O85_H1_03_3638_Chromosome_ST706		X		B2
GCA_018986795.1_Escherichia_coli_O158_H23_CFIAFB20140388_Complete_Genome_ST5662		X		D
GCA_019120875.1_Escherichia_coli_KCJ2K2370_Contig_ST6663		X		G
GCA_019269135.1_Escherichia_coli_Colony165_Chromosome_ST8746		X		A
GCA_019269215.1_Escherichia_coli_Colony487_Chromosome_ST4598		X		A
GCA_019269995.1_Escherichia_coli_Colony330_Chromosome_STnew_alleles		X		Unknown
GCA_019431185.1_Escherichia_coli_135_Complete_Genome_ST1158		X		E
GCA_019431335.1_Escherichia_coli_O139_H1_W13_16_Complete_Genome_ST1		X		D
GCA_019583735.1_Escherichia_coli_EC_80_Scaffold_ST8763		X		A
GCA_019585245.1_Escherichia_coli_EC_6_Scaffold_ST9428		X		A
GCA_019587845.1_Escherichia_coli_ME2L_19_419_Contig_ST8445		X		D
GCA_019754995.1_Escherichia_coli_Ch7_4SIAU_Scaffold_ST3270		X		A
GCA_019839945.1_Escherichia_coli_C12_3_Scaffold_ST1112		X		A
GCA_019840045.1_Escherichia_coli_C11_2_Scaffold_ST11514		X		E
GCA_019841065.1_Escherichia_coli_C9_10_Scaffold_ST11512		X		A
GCA_019890835.1_Escherichia_coli_VCSW5_Complete_Genome_ST13665		X		D
GCA_019970975.1_Escherichia_coli_AH04_Complete_Genome_ST3202		X		A
GCA_020005435.1_Escherichia_coli_W3_1_Scaffold_ST8804		X		C
GCA_020037115.1_Escherichia_coli_ARS_CC11259_Contig_ST8619		X		E
GCA_020091645.1_Escherichia_coli_ECNB21_M121_Complete_Genome_ST1140		X		E
GCA_020162345.1_Escherichia_coli_2835_57_Contig_ST997		X		E
GCA_020230375.1_Escherichia_coli_222A314_Contig_ST1163		X		G
GCA_020230455.1_Escherichia_coli_222A315_Contig_ST7452		X		A
GCA_020421745.1_Escherichia_coli_68_Contig_ST11134		X		A
GCA_020515105.1_Escherichia_coli_KU_C1992_Contig_ST7297		X		E
GCA_020553415.1_Escherichia_coli_MSK_19_94_Contig_ST7472		X		Unknown
GCA_020886495.2_Escherichia_coli_2017_09_02CC_Complete_Genome_ST3346		X		G
GCA_021108995.1_Escherichia_coli_ARS_CC11303_Contig_ST2570		X		D
GCA_021228555.1_Escherichia_coli_58_Contig_ST3107		X		A
GCA_021353655.1_Escherichia_coli_EE157c_Contig_ST937		X		B1
GCA_021378315.1_Escherichia_coli_EC12_Complete_Genome_ST583		X		B2
GCA_021493705.1_Escherichia_coli_UPMP_1722_Contig_ST9583		X		E
GCA_021503805.1_Escherichia_coli_MV_zz2_SK2_O_Contig_ST1406		X		D
GCA_021547595.1_Escherichia_coli_R37_K1_Contig_ST5979		X		E
GCA_021647175.1_Escherichia_coli_555_CL100127346_L02_Contig_ST3933		X		D
GCA_021697035.1_Escherichia_coli_PEROU_P09KF_Contig_ST2197		X		A
GCA_021725945.1_Escherichia_coli_CMB44_RIF44_Contig_STnew_ST		X		D
GCA_021887695.1_Escherichia_coli_1_3Chl_MAR2019_Contig_ST5708		X		A
GCA_022325625.1_Escherichia_coli_CIDM_0154_Contig_ST6274		X		B1
GCA_022326955.1_Escherichia_coli_CIDM_9555_Contig_ST447		X		B1
GCA_022359535.1_Escherichia_coli_Rize_53_Scaffold_ST2141		X		F
GCA_022376675.1_Escherichia_coli_67_1_Complete_Genome_ST2332		X		A
GCA_022493195.1_Escherichia_coli_A36_Complete_Genome_ST681		X		B2
GCA_022493235.1_Escherichia_coli_A34_Complete_Genome_ST-		X		A
GCA_022493315.1_Escherichia_coli_A30_Complete_Genome_STnew_ST		X		E
GCA_022493415.1_Escherichia_coli_A25_Complete_Genome_ST788		X		B2
GCA_022493575.1_Escherichia_coli_A16_Complete_Genome_ST2074		X		E
GCA_022493695.1_Escherichia_coli_A10_Complete_Genome_ST4288		X		D
GCA_022493715.1_Escherichia_coli_A9_Complete_Genome_ST4290		X		D
GCA_022494685.1_Escherichia_coli_KOr019_Complete_Genome_ST457		X		F
GCA_022538455.1_Escherichia_coli_S_4_17h_Contig_ST2223		X		A
GCA_022761705.1_Escherichia_coli_YZ21HCE17_Scaffold_ST2614		X		B1
GCA_022764885.1_Escherichia_coli_CNTRL_EPEC41_Scaffold_ST589		X		B2
GCA_022765185.1_Escherichia_coli_DIAR_EPEC27_Scaffold_ST4178		X		B2
GCA_022765635.1_Escherichia_coli_IBD_EPEC4_Scaffold_ST12123		X		B2
GCA_022812145.1_Escherichia_coli_Col1250_Contig_ST6527		X		B2
GCA_022846255.1_Escherichia_coli_Rb_50_Complete_Genome_ST7898		X		B2
GCA_022970655.1_Escherichia_coli_11f2_Scaffold_ST1201		X		A
GCA_022971835.1_Escherichia_coli_SC11_33_Contig_ST9159		X		A
GCA_022972375.1_Escherichia_coli_13b5_Scaffold_ST4937		X		A
GCA_022972605.1_Escherichia_coli_10f56_Scaffold_ST5853		X		D
GCA_022976225.1_Escherichia_coli_c83132_Scaffold_STnew_alleles		X		A
GCA_023244195.1_Escherichia_coli_HLJ255_Contig_ST5259		X		E
GCA_023272815.1_Escherichia_coli_PS10_3_Complete_Genome_ST1629		X		E
GCA_023276035.1_Escherichia_coli_MII_Sand1_1_H6_Contig_ST3355		X		F
GCA_023482315.1_Escherichia_coli_KD1P_4_Contig_STnew_alleles		X		A
GCA_023600005.1_Escherichia_coli_19ZY266_Contig_ST2139		X		A
GCA_023612455.1_Escherichia_coli_MEI003_Complete_Genome_ST2538		X		D
GCA_023658425.1_Escherichia_coli_Z0117EC0005_Complete_Genome_ST485		X		B2
GCA_023704725.1_Escherichia_coli_3G6_Contig_ST10266		X		D
GCA_023897165.1_Escherichia_coli_254_1b_Contig_ST10		X		A
GCA_024104335.1_Escherichia_coli_EC_7_Scaffold_ST448		X		B1
GCA_024223415.1_Escherichia_coli_LH50_c_Complete_Genome_ST1640		X		E
GCA_024267615.1_Escherichia_coli_LH99_c_Chromosome_ST10088		X		A
GCA_024353905.1_Escherichia_coli_SD2018LL316_Scaffold_ST2101		X		A
GCA_024380715.1_Escherichia_coli_BOV_NEH94_Contig_ST9464		X		B2
GCA_024460275.1_Escherichia_coli_SL_2_11_Contig_ST12409		X		D
GCA_024497635.1_Escherichia_coli_LP87_1_Contig_ST6164		X		B2
GCA_024499115.1_Escherichia_coli_CP52E_Complete_Genome_ST515		X		B1
GCA_024502345.1_Escherichia_coli_EC2641_Chromosome_ST3907		X		B1
GCA_024502405.1_Escherichia_coli_SY3705_Contig_ST5783		X		A
GCA_024585465.1_Escherichia_coli_MB53_Complete_Genome_STnew_ST		X		B1
GCA_024585745.1_Escherichia_coli_PM7_Complete_Genome_ST9362		X		A
GCA_024599975.1_Escherichia_coli_O7_H15_ST70_Complete_Genome_ST70		X		D
GCA_024700815.2_Escherichia_coli_MLI114_Complete_Genome_ST349		X		D
GCA_024713045.1_Escherichia_coli_NX_240_Contig_STnew_ST		X		B1
GCA_024730765.1_Escherichia_coli_A30_Complete_Genome_STnew_alleles		X		B1
GCA_024732205.1_Escherichia_coli_NW114_Chromosome_ST472		X		A
GCA_024733045.1_Escherichia_coli_C46_Contig_ST5740		X		E
GCA_025200675.1_Escherichia_coli_USDA_ARS_USMARC_49610_Complete_Genome_ST12782		X		B1
GCA_025395475.1_Escherichia_coli_EW625_Contig_ST6157		X		F
GCA_025988365.1_Escherichia_coli_Crl169937_Contig_ST11534		X		D
GCA_025989005.1_Escherichia_coli_06QMA140_2_Contig_ST132		X		D
GCA_026134385.1_Escherichia_coli_06QMA181_1a_Contig_ST33		X		B1
GCA_026135465.1_Escherichia_coli_2206_Contig_ST6634		X		E
GCA_026228455.1_Escherichia_coli_7C08_Contig_ST5936		X		D
GCA_026306485.1_Escherichia_coli_S_25_Contig_ST2346		X		B2
GCA_026307915.1_Escherichia_coli_a263_Contig_ST6338		X		cladeI
GCA_026420205.1_Escherichia_coli_C81_2_Contig_ST812		X		B2
GCA_026614815.1_Escherichia_coli_X_85_Contig_ST648		X		F
GCA_026800515.1_Escherichia_coli_6S_55_2_Contig_ST13698		X		B1
GCA_027668575.1_Escherichia_coli_AM55_1TS_r_Scaffold_ST667		X		B1
GCA_027921495.1_Escherichia_coli_L2M4_CTX10_Scaffold_ST93		X		A
GCA_027944575.1_Escherichia_coli_DETEC_S792_Complete_Genome_ST174		X		G
GCA_027946735.1_Escherichia_coli_L3M3_CTX01_Contig_ST4243		X		D
GCA_028201635.1_Escherichia_coli_HH97_Complete_Genome_STnew_alleles		X		B1
GCA_028421345.1_Escherichia_S10b_Scaffold_ST-		X		B1
GCA_028597955.1_Escherichia_coli_C10_Contig_ST1277		X		A
GCA_029088925.1_Escherichia_coli_EC2_Contig_ST13923		X		A
GCA_029224065.1_Escherichia_coli_XJ6_3_Complete_Genome_ST1508		X		E
GCA_029227855.1_Escherichia_coli_XJ6_1_Complete_Genome_STnew_alleles		X		B1
GCA_029335675.1_Escherichia_coli_FUA1882_Contig_ST8605		X		E
GCA_029351365.1_Escherichia_coli_Arshad_3_Contig_ST8130		X		A
GCA_029536635.1_Escherichia_coli_H22_Complete_Genome_ST105		X		B2
GCA_029542125.1_Escherichia_coli_ws5_3_Complete_Genome_ST4538		X		B1
GCA_029594495.1_Escherichia_coli_A11_Scaffold_ST5155		X		F
GCA_029594615.1_Escherichia_coli_A3_Scaffold_STnew_ST		X		B1
GCA_900196535.2_Escherichia_coli_F2_81_Complete_Genome_ST11085		X		cladeI
GCA_900448115.1_Escherichia_coli_NCTC1093_Contig_ST62		X		F
GCA_900448395.1_Escherichia_coli_NCTC10082_Contig_ST42		X		D
GCA_900448455.1_Escherichia_coli_NCTC9776_Contig_ST52		X		A
GCA_900448675.1_Escherichia_coli_NCTC11111_Contig_ST1621		X		E
GCA_900448695.1_Escherichia_coli_NCTC7927_Contig_STnew_alleles		X		D
GCA_900448985.1_Escherichia_coli_NCTC9050_Contig_ST72		X		D
GCA_900449225.1_Escherichia_coli_NCTC8621_Contig_ST1907		X		B2
GCA_900449435.1_Escherichia_coli_NCTC9058_Contig_ST5634		X		A
GCA_900449655.1_Escherichia_coli_NCTC9031_Contig_ST691		X		E
GCA_900449745.1_Escherichia_coli_NCTC8603_Contig_ST19		X		B2
GCA_900449765.1_Escherichia_coli_NCTC9109_Contig_ST6446		X		A
GCA_900449825.1_Escherichia_coli_NCTC8003_Contig_ST6		X		A
GCA_900449945.1_Escherichia_coli_NCTC9969_Contig_ST6381		X		E
GCA_900450495.1_Escherichia_coli_NCTC9036_Contig_ST401		X		A
GCA_900478575.1_Escherichia_coli_VREC0380_Scaffold_ST4577		X		B1
GCA_900478765.1_Escherichia_coli_VREC0210_Scaffold_ST4247		X		E
GCA_900479555.1_Escherichia_coli_VREC0307_Scaffold_ST5754		X		E
GCA_900480005.1_Escherichia_coli_VREC0375_Scaffold_ST5752		X		B1
GCA_900482465.1_Escherichia_coli_VREC0635_Scaffold_ST665		X		A
GCA_900490155.1_Escherichia_coli_VREC0546_Scaffold_ST5766		X		A
GCA_900499255.1_Escherichia_coli_933A_Contig_ST48		X		A
GCA_900499355.1_Escherichia_coli_370D_Contig_ST7056		X		cladeI
GCA_900607725.1_Escherichia_coli_ecoli011_Contig_ST846		X		E
GCA_900683365.1_Escherichia_coli_13645_Contig_ST8259		X		B2
GCA_900683375.1_Escherichia_coli_13591_Contig_ST4218		X		B2
GCA_902387885.1_Escherichia_coli_MGYG_HGUT_02506_Contig_ST967		X		F
GCA_902499915.1_Escherichia_coli_BB1402_Contig_ST607		X		A
GCA_902501575.1_Escherichia_coli_IBESS113_Contig_ST9758		X		B1
GCA_902502595.1_Escherichia_coli_IBESS810_Contig_ST3570		X		B1
GCA_902504915.1_Escherichia_coli_IBESS911_Contig_ST245		X		A
GCA_902505055.1_Escherichia_coli_IBESS811_Contig_ST152		X		Unknown
GCA_902810155.1_Escherichia_coli_SC464_Contig_ST3381		X		E
GCA_902810185.1_Escherichia_coli_SC443_Contig_ST2171		X		F
GCA_902810335.1_Escherichia_coli_SC418_Complete_Genome_ST2550		X		G
GCA_902810395.1_Escherichia_coli_SC477_Complete_Genome_ST1164		X		B2
GCA_902825175.1_Escherichia_coli_SC453_Contig_ST10536		X		B2
GCA_904809695.1_Escherichia_coli_GU682_Scaffold_ST8973		X		D
GCA_904810115.1_Escherichia_coli_GU673_Contig_ST2356		X		B2
GCA_904810205.1_Escherichia_coli_PLATE1_C9_Scaffold_ST2814		X		E
GCA_904842335.1_Escherichia_coli_GU755_Scaffold_ST737		X		B1
GCA_905071835.1_Escherichia_coli_MSB1_4I_sc_2280412_Complete_Genome_ST59		X		F
GCA_905330955.2_Escherichia_coli_68_Complete_Genome_ST68		X		D
GCA_907175595.1_Escherichia_coli_Fecal_samples_Contig_ST3051		X		E
GCA_907175935.1_Escherichia_coli_Fecal_samples_Contig_ST1495		X		A
GCA_907177185.1_Escherichia_coli_Fecal_samples_Contig_ST5825		X		E
GCA_910592675.1_Escherichia_coli_ROAR_030_O2_H49_fimH31_8508_ST_Warwick_Faeces_Contig_ST8508		X		E
GCA_910592685.1_Escherichia_coli_ROAR_038_O65_H48_fimH31_11648_ST_Warwick_Faeces_Contig_STnew_alleles		X		E
GCA_910592715.1_Escherichia_coli_ROAR_012_O112_H32_fimH393_11581_ST_Warwick_Faeces_Contig_ST11581		X		Unknown
GCA_910592775.1_Escherichia_coli_ROAR_387_Onovel21_H39_fimH562_6646_ST_Warwick_Faeces_Contig_ST6646		X		E
GCA_910592795.1_Escherichia_coli_ROAR_020_O53_H15_fimH31_11644_ST_Warwick_Faeces_Contig_ST11644		X		D
GCA_910592835.1_Escherichia_coli_ROAR_016_Onovel2_H9_fimH31_11652_ST_Warwick_Faeces_Contig_STnew_alleles		X		E
GCA_910592855.1_Escherichia_coli_ROAR_036_O39_H18_fimH31_11641_ST_Warwick_Faeces_Contig_STnew_alleles		X		E
GCA_910593615.1_Escherichia_coli_NIPH_O145_001_hybridassembly1_Contig_ST342		X		A
GCA_910594955.1_Escherichia_coli_ROAR_274_O114_H18_fimH31_11647_ST_Warwick_Faeces_Contig_ST11647		X		E
GCA_910664785.1_Escherichia_coli_B185_O148_H10_fimH562_3577_ST_Warwick_Faeces_Chromosome_ST3577		X		E
GCA_910664815.1_Escherichia_coli_TA054_Onovel10_H9_fimH38_like_3590_ST_Warwick_Faeces_Chromosome_ST3590		X		E
GCA_910664825.1_Escherichia_coli_B1878_O130_H9_fimH31_4978_ST_Warwick_Faeces_Chromosome_ST4978		X		E
GCA_910664845.1_Escherichia_coli_B1720_O88_H7_fimH1314_7536_ST_Warwick_Faeces_Chromosome_ST7536		X		E
GCA_910664855.1_Escherichia_coli_E101_O187_H9_fimH426_3751_ST_Warwick_Water_Chromosome_ST3751		X		E
GCA_910664935.1_Escherichia_coli_TA381_O8_H31_fimH1299_7535_ST_Warwick_Faeces_Chromosome_ST7535		X		E
GCA_910664945.1_Escherichia_coli_TA321_Oneg_H31_fimH31_6968_ST_Warwick_Faeces_Chromosome_ST6968		X		E
GCA_910664955.1_Escherichia_coli_TA159_Oneg_H31_fimH31_3592_ST_Warwick_Faeces_Chromosome_ST3592		X		E
GCA_910664975.1_Escherichia_coli_EC4200_O9_H31_fimH426_11655_ST_Warwick_Water_Contig_ST11655		X		E
GCA_910705265.1_Escherichia_coli_EC4128_Oneg_H20_fimH31_5759_ST_Warwick_Water_Contig_ST5759		X		E
GCA_000026225.1_Escherichia_fergusonii_ATCC_35469_35469T_Complete_Genome			X	fergusonii
GCA_000155105.1_Escherichia_albertii_TW07627_Scaffold			X	albertii
GCA_000190495.1_Escherichia_fergusonii_B253_Scaffold			X	fergusonii
GCA_000191665.1_Escherichia_fergusonii_ECD227_Chromosome			X	fergusonii
GCA_000208425.1_Escherichia_albertii_TW08933_Contig			X	albertii
GCA_000208465.1_Escherichia_TW09231_Contig			X	cladeIII
GCA_000208505.1_Escherichia_albertii_TW15818_Contig			X	albertii
GCA_000208565.1_Escherichia_TW09308_Contig			X	cladeV
GCA_000350705.1_Escherichia_KTE11_Scaffold			X	cladeV
GCA_000407925.1_Escherichia_KTE31_Scaffold			X	cladeIII
GCA_000408325.1_Escherichia_KTE52_Scaffold			X	cladeV
GCA_000408525.1_Escherichia_KTE96_Scaffold			X	cladeV
GCA_000408805.1_Escherichia_KTE159_Scaffold			X	cladeV
GCA_000512125.1_Escherichia_albertii_KF1_Complete_Genome			X	albertii
GCA_000601195.1_Escherichia_coli_1_176_05_S3_C2_Contig			X	cladeIV
GCA_000759775.1_Escherichia_albertii_NBRC_107761_DSM_17582_Contig			X	albertii
GCA_000807695.1_Escherichia_marmotae_HT073016_Scaffold			X	cladeV
GCA_000968885.2_Escherichia_fergusonii_GTA_EF04_Contig			X	fergusonii
GCA_000968895.2_Escherichia_fergusonii_GTA_EF03_Contig			X	fergusonii
GCA_000968905.2_Escherichia_fergusonii_GTA_EF02_Contig			X	fergusonii
GCA_001286085.1_Escherichia_coli_102606_aEPEC_Scaffold			X	albertii
GCA_001514555.1_Escherichia_albertii_20H38_Scaffold			X	albertii
GCA_001514575.1_Escherichia_albertii_24_Scaffold			X	albertii
GCA_001514595.1_Escherichia_albertii_4051_6_Scaffold			X	albertii
GCA_001514625.1_Escherichia_albertii_94389_Scaffold			X	albertii
GCA_001514645.1_Escherichia_albertii_NIAH_Bird_13_Scaffold			X	albertii
GCA_001514665.1_Escherichia_albertii_NIAH_Bird_16_Scaffold			X	albertii
GCA_001514685.1_Escherichia_albertii_NIAH_Bird_2_Scaffold			X	albertii
GCA_001514705.1_Escherichia_albertii_NIAH_Bird_23_Scaffold			X	albertii
GCA_001514725.1_Escherichia_albertii_NIAH_Bird_24_Scaffold			X	albertii
GCA_001514745.1_Escherichia_albertii_NIAH_Bird_25_Scaffold			X	albertii
GCA_001514765.1_Escherichia_albertii_NIAH_Bird_26_Scaffold			X	albertii
GCA_001514785.1_Escherichia_albertii_NIAH_Bird_5_Scaffold			X	albertii
GCA_001514805.1_Escherichia_albertii_NIAH_Bird_8_Scaffold			X	albertii
GCA_001514825.1_Escherichia_albertii_CB10113_Scaffold			X	albertii
GCA_001514845.1_Escherichia_albertii_CB9791_Scaffold			X	albertii
GCA_001514865.1_Escherichia_albertii_E2675_Scaffold			X	albertii
GCA_001514885.1_Escherichia_albertii_EC03_127_Scaffold			X	albertii
GCA_001514905.1_Escherichia_albertii_EC03_195_Scaffold			X	albertii
GCA_001514925.1_Escherichia_albertii_EC05_160_Scaffold			X	albertii
GCA_001514945.1_Escherichia_albertii_EC05_44_Scaffold			X	albertii
GCA_001514965.1_Escherichia_albertii_EC05_81_Scaffold			X	albertii
GCA_001514985.1_Escherichia_albertii_HIPH08472_Scaffold			X	albertii
GCA_001515005.1_Escherichia_albertii_K7394_Scaffold			X	albertii
GCA_001515025.1_Escherichia_albertii_K7744_Scaffold			X	albertii
GCA_001515045.1_Escherichia_albertii_K7756_Scaffold			X	albertii
GCA_001515065.1_Escherichia_albertii_KU20110014_Scaffold			X	albertii
GCA_001549955.1_Escherichia_albertii_EC06_170_Complete_Genome			X	albertii
GCA_001561675.1_Escherichia_marmotae_B116_Contig			X	cladeV
GCA_001660175.1_Escherichia_B1147_Contig			X	cladeII
GCA_002109845.1_Escherichia_albertii_B156_Scaffold			X	albertii
GCA_002109985.1_Escherichia_marmotae_E1118_Scaffold			X	cladeV
GCA_002285455.1_Escherichia_albertii_NIAH_Bird_3_Complete_Genome			X	albertii
GCA_002285475.1_Escherichia_albertii_CB9786_Complete_Genome			X	albertii
GCA_002563295.1_Escherichia_albertii_403_13_Contig			X	albertii
GCA_002573245.1_Escherichia_marmotae_12b_Esco_HA_NL_Scaffold			X	cladeV
GCA_002573255.1_Escherichia_marmotae_12_Esco_HA_NL_Scaffold			X	cladeV
GCA_002741375.1_Escherichia_albertii_2014C_4356_Complete_Genome			X	albertii
GCA_002872455.1_Escherichia_albertii_ChinaSP140150_Complete_Genome			X	albertii
GCA_002895205.1_Escherichia_albertii_1551_2_Complete_Genome			X	albertii
GCA_002900365.1_Escherichia_marmotae_HT073016_Complete_Genome			X	cladeV
GCA_002937375.1_Escherichia_albertii_MBT_EA1_Scaffold			X	albertii
GCA_002951495.1_Escherichia_fergusonii_YH17130_Contig			X	fergusonii
GCA_002951525.1_Escherichia_fergusonii_YH17132_Contig			X	Unknown
GCA_002965025.1_Escherichia_fergusonii_MOD1_EC6349_Contig			X	fergusonii
GCA_002965065.1_Escherichia_MOD1_EC7003_Contig			X	Escherichia
GCA_002965085.1_Escherichia_MOD1_EC6158_Contig			X	cladeV
GCA_002965105.1_Escherichia_MOD1_EC6157_Contig			X	cladeV
GCA_002965125.1_Escherichia_MOD1_EC6162_Contig			X	cladeV
GCA_002965135.1_Escherichia_MOD1_EC6154_Contig			X	cladeV
GCA_002965165.1_Escherichia_albertii_MOD1_EC6145_Contig			X	albertii
GCA_002965185.1_Escherichia_MOD1_EC6149_Contig			X	cladeV
GCA_002965205.1_Escherichia_MOD1_EC6144_Contig			X	cladeV
GCA_002965225.1_Escherichia_MOD1_EC6099_Contig			X	cladeV
GCA_002965265.1_Escherichia_MOD1_EC6097_Contig			X	cladeV
GCA_002965295.1_Escherichia_MOD1_EC5949_Contig			X	cladeV
GCA_002965325.1_Escherichia_albertii_MOD1_EC5952_Contig			X	albertii
GCA_002965345.1_Escherichia_MOD1_EC5950_Contig			X	cladeV
GCA_002965365.1_Escherichia_MOD1_EC5948_Contig			X	cladeV
GCA_002965385.1_Escherichia_albertii_MOD1_EC5802_Contig			X	albertii
GCA_002965395.1_Escherichia_MOD1_EC5462_Contig			X	cladeV
GCA_002965425.1_Escherichia_MOD1_EC5449_Contig			X	cladeV
GCA_002965465.1_Escherichia_MOD1_EC5438_Contig			X	cladeV
GCA_002965485.1_Escherichia_MOD1_EC5350_Contig			X	cladeII
GCA_002965525.1_Escherichia_MOD1_EC5427_Contig			X	cladeV
GCA_002965545.1_Escherichia_albertii_MOD1_EC5045_Contig			X	albertii
GCA_002965635.1_Escherichia_albertii_MOD1_EC1733_Contig			X	albertii
GCA_002965665.1_Escherichia_albertii_MOD1_EC1724_Contig			X	albertii
GCA_002965685.1_Escherichia_albertii_MOD1_EC1732_Contig			X	albertii
GCA_002965725.1_Escherichia_albertii_MOD1_EC1723_Contig			X	albertii
GCA_002965745.1_Escherichia_albertii_MOD1_EC1698_Contig			X	albertii
GCA_002965765.1_Escherichia_MOD1_EC6819_Contig			X	cladeIV
GCA_002965785.1_Escherichia_MOD1_EC6163_Contig			X	cladeV
GCA_002965805.1_Escherichia_MOD1_EC6150_Contig			X	cladeV
GCA_002965825.1_Escherichia_MOD1_EC6147_Contig			X	cladeV
GCA_002965845.1_Escherichia_MOD1_EC6153_Contig			X	cladeV
GCA_002965865.1_Escherichia_MOD1_EC6098_Contig			X	cladeV
GCA_002965885.1_Escherichia_MOD1_EC6100_Contig			X	cladeV
GCA_002965905.1_Escherichia_MOD1_EC6096_Contig			X	cladeV
GCA_002965925.2_Escherichia_MOD1_EC5451_Contig			X	cladeV
GCA_002965935.1_Escherichia_fergusonii_MOD1_EC5837_Contig			X	fergusonii
GCA_002966025.1_Escherichia_MOD1_EC5426_Contig			X	cladeV
GCA_002966085.1_Escherichia_MOD1_EC5110_Contig			X	cladeV
GCA_003027535.1_Escherichia_albertii_20507_2_Contig			X	albertii
GCA_003027595.1_Escherichia_20412_1_Contig			X	cladeV
GCA_003145355.1_Escherichia_coli_Sum2013_WWKa_OUT_3_Scaffold			X	cladeIV
GCA_003312485.2_Escherichia_albertii_05_3106_Complete_Genome			X	albertii
GCA_003312525.2_Escherichia_albertii_2012EL_1823B_Complete_Genome			X	albertii
GCA_003312545.2_Escherichia_albertii_2013C_4143_Complete_Genome			X	albertii
GCA_003316815.1_Escherichia_albertii_07_3866_Complete_Genome			X	albertii
GCA_003358385.1_Escherichia_marmotae_SC345_Scaffold			X	cladeV
GCA_003358405.1_Escherichia_marmotae_SC344_Scaffold			X	cladeV
GCA_003358435.1_Escherichia_marmotae_SC342_Scaffold			X	cladeV
GCA_003358465.1_Escherichia_marmotae_SC341_Scaffold			X	cladeV
GCA_003358535.1_Escherichia_marmotae_SC337_Scaffold			X	cladeV
GCA_003358645.1_Escherichia_marmotae_SC331_Scaffold			X	cladeV
GCA_003358665.1_Escherichia_marmotae_SC329_Scaffold			X	cladeV
GCA_003358755.1_Escherichia_marmotae_SC326_Scaffold			X	cladeV
GCA_003358775.1_Escherichia_marmotae_SC330_Scaffold			X	cladeV
GCA_003569025.1_Escherichia_albertii_Hiroshima3582_Contig			X	albertii
GCA_003860365.1_Escherichia_albertii_06_3542_Complete_Genome			X	albertii
GCA_003860385.1_Escherichia_albertii_2014C_4015_Complete_Genome			X	albertii
GCA_003864075.1_Escherichia_albertii_2010C_3449_Complete_Genome			X	albertii
GCA_003864095.1_Escherichia_albertii_NCTC_9362_Complete_Genome			X	Escherichia
GCA_003944555.1_Escherichia_fergusonii_EFCF053_Scaffold			X	fergusonii
GCA_003944565.2_Escherichia_fergusonii_EFCF056_Complete_Genome			X	Unknown
GCA_004211955.1_Escherichia_E1V33_Scaffold			X	Unknown
GCA_004211985.1_Escherichia_E10V10_Scaffold			X	B1
GCA_004211995.1_Escherichia_E14S1_Scaffold			X	B1
GCA_004212225.1_Escherichia_E14V7_Scaffold			X	Unknown
GCA_004212255.1_Escherichia_E14V5_Scaffold			X	Unknown
GCA_004212295.1_Escherichia_E14V10_Scaffold			X	Unknown
GCA_004212315.1_Escherichia_E10V5_Scaffold			X	B1
GCA_004212325.1_Escherichia_E13S3_Scaffold			X	Unknown
GCA_004322685.1_Escherichia_albertii_Mex_12_320a_Scaffold			X	albertii
GCA_004323655.1_Escherichia_E1S7_Scaffold			X	Unknown
GCA_004323665.1_Escherichia_E10V4_Scaffold			X	B1
GCA_004745115.1_Escherichia_E4930_Contig			X	Unknown
GCA_004745145.1_Escherichia_E3659_Contig			X	B2
GCA_004745155.1_Escherichia_E4702_Contig			X	B1
GCA_004745185.1_Escherichia_E2661_Contig			X	Unknown
GCA_004745205.1_Escherichia_E2562_Contig			X	B1
GCA_004745215.1_Escherichia_E5028_Contig			X	Unknown
GCA_004745245.1_Escherichia_coli_E4736_Contig			X	B1
GCA_004745255.1_Escherichia_E4742_Contig			X	Escherichia
GCA_004745285.1_Escherichia_E4694_Contig			X	B1
GCA_004745295.1_Escherichia_E3356_Contig			X	B1
GCA_004745305.1_Escherichia_E4208_Contig			X	Unknown
GCA_004745335.1_Escherichia_E2586_Contig			X	B1
GCA_004745355.1_Escherichia_E2748_Contig			X	B1
GCA_004745385.1_Escherichia_E4385_Contig			X	Unknown
GCA_004745395.1_Escherichia_E2593_Contig			X	B1
GCA_004745435.1_Escherichia_E1130_Contig			X	B1
GCA_005403485.1_Escherichia_albertii_ZAH_1_3_Contig			X	albertii
GCA_005403605.1_Escherichia_albertii_ZAI_5_1_Contig			X	albertii
GCA_005403705.1_Escherichia_albertii_ZAI_52_1_Contig			X	albertii
GCA_005403805.1_Escherichia_albertii_U350_1_Contig			X	albertii
GCA_005403925.1_Escherichia_albertii_AZK_6_2_Contig			X	albertii
GCA_005404085.1_Escherichia_albertii_AZN_8_1_Contig			X	albertii
GCA_005404225.1_Escherichia_albertii_Cyou_D3_Contig			X	albertii
GCA_005404305.1_Escherichia_albertii_Gyo_GY2_Contig			X	albertii
GCA_005404405.1_Escherichia_albertii_Gifu_53_Contig			X	albertii
GCA_005404525.1_Escherichia_albertii_Mkr3964_Scaffold			X	albertii
GCA_005404625.1_Escherichia_albertii_Mkr3965_Scaffold			X	albertii
GCA_005404705.1_Escherichia_albertii_Esc18014_Contig			X	albertii
GCA_005781065.1_Escherichia_E1130_Scaffold			X	B1
GCA_005781075.1_Escherichia_E2562_Scaffold			X	B1
GCA_005781105.1_Escherichia_E2586_Scaffold			X	B1
GCA_005781125.1_Escherichia_E2748_Scaffold			X	B1
GCA_005781135.1_Escherichia_E3659_Scaffold			X	B2
GCA_005781145.1_Escherichia_E2593_Scaffold			X	B1
GCA_005781185.1_Escherichia_E4742_Contig			X	Escherichia
GCA_005781195.1_Escherichia_E4694_Scaffold			X	Unknown
GCA_005781225.1_Escherichia_E4736_Scaffold			X	B1
GCA_005781255.1_Escherichia_E4385_Scaffold			X	Unknown
GCA_005843885.1_Escherichia_E4742_Complete_Genome			X	Escherichia
GCA_005845405.1_Escherichia_E4930_Contig			X	Unknown
GCA_008064875.1_Escherichia_fergusonii_ATCC_35473_Complete_Genome			X	fergusonii
GCA_008064895.1_Escherichia_fergusonii_ATCC_35471_Complete_Genome			X	fergusonii
GCA_008064915.1_Escherichia_fergusonii_ATCC_35470_Complete_Genome			X	fergusonii
GCA_008326565.1_Escherichia_albertii_MKR5_Contig			X	albertii
GCA_008326585.1_Escherichia_albertii_G_3_3al_Contig			X	albertii
GCA_008326605.1_Escherichia_albertii_ZZG_12_3_Contig			X	albertii
GCA_008326625.1_Escherichia_albertii_P6_1_al_Contig			X	albertii
GCA_008326645.1_Escherichia_albertii_U_30_1_Contig			X	albertii
GCA_008326665.1_Escherichia_albertii_HIPH12338_Contig			X	albertii
GCA_008326685.1_Escherichia_albertii_ZAC44_3_Contig			X	albertii
GCA_008326705.1_Escherichia_albertii_V3_1al_Contig			X	albertii
GCA_008326725.1_Escherichia_albertii_U_112_1_Contig			X	albertii
GCA_008326745.1_Escherichia_albertii_Q16_2_al_Contig			X	albertii
GCA_008326765.1_Escherichia_albertii_A32_5al_Contig			X	albertii
GCA_008579805.1_Escherichia_albertii_YS_F1_1a_Contig			X	albertii
GCA_008579925.1_Escherichia_albertii_YS_F1_2_Contig			X	albertii
GCA_008580005.1_Escherichia_albertii_YS_F5_1a_Contig			X	albertii
GCA_008580145.1_Escherichia_albertii_YS_F12_1_Contig			X	albertii
GCA_008580245.1_Escherichia_albertii_YS_F13_1a_Contig			X	albertii
GCA_008580305.1_Escherichia_albertii_YS_F14_1c_Contig			X	albertii
GCA_009684735.1_Escherichia_albertii_F08_101_31_Scaffold			X	albertii
GCA_009867295.1_Escherichia_albertii_DM104_Scaffold			X	albertii
GCA_009903715.2_Escherichia_fergusonii_A12_Scaffold			X	fergusonii
GCA_009932235.1_Escherichia_albertii_FCI_EC447_Scaffold			X	albertii
GCA_009932275.1_Escherichia_albertii_FCI_EC468_Scaffold			X	albertii
GCA_009932295.1_Escherichia_albertii_13S38_Scaffold			X	albertii
GCA_009932615.1_Escherichia_albertii_HIPH12313_Contig			X	albertii
GCA_009932635.1_Escherichia_albertii_HIPH14005_Contig			X	albertii
GCA_009932655.1_Escherichia_albertii_HIPH14564_Contig			X	albertii
GCA_009932675.1_Escherichia_albertii_HIPH16576_Contig			X	albertii
GCA_011751205.1_Escherichia_marmotae_UMB2500_14_Contig			X	cladeV
GCA_013171325.1_Escherichia_fergusonii_HNCF11W_Complete_Genome			X	fergusonii
GCA_013363435.1_Escherichia_marmotae_E690_Contig			X	cladeV
GCA_013368815.2_Escherichia_12_2610_Contig			X	cladeV
GCA_013368835.2_Escherichia_11_1596_Contig			X	cladeV
GCA_013368845.2_Escherichia_93_0724_Contig			X	cladeV
GCA_013368865.2_Escherichia_12_2612_Contig			X	cladeV
GCA_013368935.2_Escherichia_93_1447_Contig			X	cladeV
GCA_013369055.2_Escherichia_14_0993_Contig			X	cladeV
GCA_013369065.2_Escherichia_14_0982_Contig			X	cladeV
GCA_013369085.2_Escherichia_11_1597_Contig			X	cladeV
GCA_013369115.2_Escherichia_14_0985_Contig			X	cladeV
GCA_013369135.2_Escherichia_11_1600_Contig			X	cladeV
GCA_013369175.2_Escherichia_8_2195_Contig			X	cladeV
GCA_013392385.1_Escherichia_marmotae_BS116_C_Contig			X	cladeV
GCA_013591455.1_Escherichia_fergusonii_RHB41_C23_Complete_Genome			X	fergusonii
GCA_013596835.1_Escherichia_fergusonii_RHB28_C13_Complete_Genome			X	fergusonii
GCA_013636045.1_Escherichia_marmotae_RHB42_C09_Complete_Genome			X	cladeV
GCA_013636235.1_Escherichia_marmotae_RHB24_C12_Complete_Genome			X	cladeV
GCA_013710195.1_Escherichia_fergusonii_RHB18_C03_Chromosome			X	fergusonii
GCA_013713585.1_Escherichia_fergusonii_RHB03_C23_Chromosome			X	fergusonii
GCA_013714535.1_Escherichia_fergusonii_RHB02_C18_Chromosome			X	fergusonii
GCA_013714825.1_Escherichia_fergusonii_RHB02_C15_Chromosome			X	fergusonii
GCA_013715025.1_Escherichia_fergusonii_RHB02_C14_Chromosome			X	fergusonii
GCA_013732895.1_Escherichia_marmotae_RHBSTW_00814_Complete_Genome			X	cladeV
GCA_013745515.1_Escherichia_marmotae_RHBSTW_00777_Complete_Genome			X	cladeV
GCA_013746655.1_Escherichia_marmotae_RHBSTW_00605_Complete_Genome			X	cladeV
GCA_013798785.1_Escherichia_fergusonii_RHB42_C24_Complete_Genome			X	fergusonii
GCA_013799825.1_Escherichia_fergusonii_RHB42_C13_Complete_Genome			X	fergusonii
GCA_013800985.1_Escherichia_fergusonii_RHB42_C01_Complete_Genome			X	fergusonii
GCA_013801425.1_Escherichia_fergusonii_RHB41_C20_Complete_Genome			X	fergusonii
GCA_013801845.1_Escherichia_fergusonii_RHB41_C15_Complete_Genome			X	fergusonii
GCA_013812875.1_Escherichia_fergusonii_RHB38_C01_Complete_Genome			X	fergusonii
GCA_013813205.1_Escherichia_fergusonii_RHB38_C07_Complete_Genome			X	fergusonii
GCA_013813425.1_Escherichia_fergusonii_RHB38_C04_Complete_Genome			X	fergusonii
GCA_013819085.1_Escherichia_fergusonii_RHB33_C07_Complete_Genome			X	fergusonii
GCA_013819325.1_Escherichia_fergusonii_RHB33_C04_Complete_Genome			X	fergusonii
GCA_013819565.1_Escherichia_fergusonii_RHB32_C22_Complete_Genome			X	fergusonii
GCA_013820225.1_Escherichia_fergusonii_RHB32_C16_Complete_Genome			X	fergusonii
GCA_013820465.1_Escherichia_fergusonii_RHB32_C09_Complete_Genome			X	fergusonii
GCA_013820845.1_Escherichia_fergusonii_RHB32_C05_Complete_Genome			X	fergusonii
GCA_013821535.1_Escherichia_fergusonii_RHB31_C17_Complete_Genome			X	fergusonii
GCA_013822105.1_Escherichia_fergusonii_RHB31_C13_Complete_Genome			X	fergusonii
GCA_013825725.1_Escherichia_fergusonii_RHB30_C07_Complete_Genome			X	fergusonii
GCA_013829265.1_Escherichia_fergusonii_RHB28_C21_Complete_Genome			X	fergusonii
GCA_013834165.1_Escherichia_fergusonii_RHB26_C09_Complete_Genome			X	fergusonii
GCA_013834525.1_Escherichia_fergusonii_RHB26_C03_Complete_Genome			X	fergusonii
GCA_013836325.1_Escherichia_fergusonii_RHB25_C10_Complete_Genome			X	fergusonii
GCA_013838265.1_Escherichia_fergusonii_RHB24_C08_Complete_Genome			X	fergusonii
GCA_013838465.1_Escherichia_fergusonii_RHB24_C06_Complete_Genome			X	fergusonii
GCA_013886195.1_Escherichia_fergusonii_RHB23_C02_Complete_Genome			X	fergusonii
GCA_013886335.1_Escherichia_fergusonii_RHB23_C01_Complete_Genome			X	fergusonii
GCA_013892435.1_Escherichia_fergusonii_RHB19_C05_Complete_Genome			X	fergusonii
GCA_013893835.1_Escherichia_fergusonii_RHB18_C04_Complete_Genome			X	fergusonii
GCA_013894595.1_Escherichia_fergusonii_RHB17_C11_Complete_Genome			X	fergusonii
GCA_013899685.1_Escherichia_fergusonii_RHB10_C23_Complete_Genome			X	fergusonii
GCA_013899845.1_Escherichia_fergusonii_RHB10_C04_Complete_Genome			X	fergusonii
GCA_013923185.1_Escherichia_fergusonii_RHB02_C22_Complete_Genome			X	fergusonii
GCA_013928365.1_Escherichia_fergusonii_RHB18_C08_Chromosome			X	fergusonii
GCA_014042125.1_Escherichia_fergusonii_RHB37_C09_Contig			X	fergusonii
GCA_014042145.1_Escherichia_fergusonii_RHB37_C01_Contig			X	fergusonii
GCA_014103465.1_Escherichia_marmotae_RHBSTW_00604_Contig			X	cladeV
GCA_014103665.1_Escherichia_marmotae_RHBSTW_00265_Contig			X	cladeV
GCA_014103675.1_Escherichia_marmotae_RHBSTW_00263_Contig			X	cladeV
GCA_014104595.1_Escherichia_fergusonii_RHB37_C07_Contig			X	fergusonii
GCA_014104615.1_Escherichia_fergusonii_RHB37_C02_Contig			X	fergusonii
GCA_014104625.1_Escherichia_fergusonii_RHB37_C04_Contig			X	fergusonii
GCA_014104845.1_Escherichia_fergusonii_RHB32_C07_Contig			X	fergusonii
GCA_014104895.1_Escherichia_fergusonii_RHB30_C06_Contig			X	fergusonii
GCA_014104915.1_Escherichia_fergusonii_RHB30_C01_Contig			X	fergusonii
GCA_014104995.1_Escherichia_fergusonii_RHB25_C08_Contig			X	fergusonii
GCA_014105005.1_Escherichia_fergusonii_RHB26_C04_Contig			X	fergusonii
GCA_014105935.1_Escherichia_fergusonii_RHB08_C04_Contig			X	fergusonii
GCA_014106295.1_Escherichia_fergusonii_RHB03_C11_Contig			X	fergusonii
GCA_014330995.1_Escherichia_marmotae_EC245_Contig			X	cladeV
GCA_014331035.1_Escherichia_marmotae_EC237_Contig			X	cladeV
GCA_014331505.1_Escherichia_marmotae_EC115_Contig			X	cladeV
GCA_014332865.1_Escherichia_marmotae_1374a_Contig			X	cladeV
GCA_014836715.1_Escherichia_whittamii_Sa2BVA5_Scaffold			X	cladeII
GCA_014878825.1_Escherichia_marmotae_UoL_22_Contig			X	cladeV
GCA_015676145.1_Escherichia_fergusonii_Res13_Croi_PEB01_41_Scaffold			X	fergusonii
GCA_016128235.1_Escherichia_fergusonii_FDAARGOS_1032_Complete_Genome			X	fergusonii
GCA_016530545.1_Escherichia_marmotae_6_77_Contig			X	cladeV
GCA_016904715.2_Escherichia_albertii_Sample_169_Complete_Genome			X	albertii
GCA_016904735.2_Escherichia_albertii_Sample_170_Complete_Genome			X	albertii
GCA_016904755.1_Escherichia_albertii_Sample_167_Complete_Genome			X	albertii
GCA_016904775.2_Escherichia_albertii_Sample_168_Complete_Genome			X	albertii
GCA_016904795.1_Escherichia_albertii_Sample_166_Complete_Genome			X	albertii
GCA_016904815.1_Escherichia_albertii_Sample_165_Complete_Genome			X	albertii
GCA_017357685.1_Escherichia_albertii_RM10507_Complete_Genome			X	albertii
GCA_017357705.1_Escherichia_albertii_RM9976_Complete_Genome			X	albertii
GCA_017357725.1_Escherichia_albertii_RM9974_Complete_Genome			X	albertii
GCA_017357745.1_Escherichia_albertii_RM9973_Complete_Genome			X	albertii
GCA_019047545.1_Escherichia_fergusonii_FDAARGOS_1438_Complete_Genome			X	fergusonii
GCA_019219305.1_Escherichia_fergusonii_YC114_2_Scaffold			X	fergusonii
GCA_019366485.1_Escherichia_GZ89_Contig			X	fergusonii
GCA_019839545.1_Escherichia_fergusonii_C14_10_Scaffold			X	fergusonii
GCA_019839805.1_Escherichia_fergusonii_C12_1_Scaffold			X	fergusonii
GCA_019840275.1_Escherichia_marmotae_C15_3_Scaffold			X	cladeV
GCA_019840705.1_Escherichia_fergusonii_C6_2_Contig			X	fergusonii
GCA_019840725.1_Escherichia_marmotae_C6_9_Scaffold			X	cladeV
GCA_019840905.1_Escherichia_fergusonii_C11_8_Scaffold			X	fergusonii
GCA_019840975.1_Escherichia_fergusonii_C8_6_Scaffold			X	fergusonii
GCA_019841085.1_Escherichia_marmotae_C9_9_Scaffold			X	cladeV
GCA_019841185.1_Escherichia_fergusonii_C8_4_Scaffold			X	fergusonii
GCA_019841225.1_Escherichia_marmotae_C21_1_Scaffold			X	cladeV
GCA_019841245.1_Escherichia_marmotae_C14_7_Scaffold			X	cladeV
GCA_019841255.1_Escherichia_marmotae_C8_5_Scaffold			X	cladeV
GCA_019841305.1_Escherichia_marmotae_C5_10_Scaffold			X	cladeV
GCA_019841415.1_Escherichia_fergusonii_C4_5_Scaffold			X	fergusonii
GCA_020002285.1_Escherichia_fergusonii_6S41_1_Complete_Genome			X	fergusonii
GCA_020002305.1_Escherichia_fergusonii_5zf15_2_1_Complete_Genome			X	fergusonii
GCA_020023425.1_Escherichia_fergusonii_EF91_Complete_Genome			X	fergusonii
GCA_020034675.1_Escherichia_fergusonii_EF2_Contig			X	fergusonii
GCA_020034715.1_Escherichia_fergusonii_EF1_Contig			X	fergusonii
GCA_020034725.1_Escherichia_fergusonii_EF18_Contig			X	fergusonii
GCA_020034755.1_Escherichia_fergusonii_EF32_Contig			X	fergusonii
GCA_020034765.1_Escherichia_fergusonii_EF31_1_Contig			X	fergusonii
GCA_020034795.1_Escherichia_fergusonii_EF43_Contig			X	fergusonii
GCA_020034805.1_Escherichia_fergusonii_EF30_Contig			X	fergusonii
GCA_020034835.1_Escherichia_fergusonii_EF33_Contig			X	fergusonii
GCA_020034855.1_Escherichia_fergusonii_EF45_Contig			X	fergusonii
GCA_020034875.1_Escherichia_fergusonii_EF82_Contig			X	fergusonii
GCA_020034885.1_Escherichia_fergusonii_EF51_Contig			X	fergusonii
GCA_020034915.1_Escherichia_fergusonii_EF44_1_Contig			X	fergusonii
GCA_020034935.1_Escherichia_fergusonii_EF89_Contig			X	fergusonii
GCA_020034955.1_Escherichia_fergusonii_EF90_Contig			X	fergusonii
GCA_020034975.1_Escherichia_fergusonii_EF91_1_Contig			X	fergusonii
GCA_020034985.1_Escherichia_fergusonii_EF108_Contig			X	fergusonii
GCA_020035015.1_Escherichia_fergusonii_EF112_Contig			X	fergusonii
GCA_020035025.1_Escherichia_fergusonii_EF111_Contig			X	fergusonii
GCA_020035055.1_Escherichia_fergusonii_EF124_Contig			X	fergusonii
GCA_020035065.1_Escherichia_fergusonii_EF123_Contig			X	fergusonii
GCA_020035095.1_Escherichia_fergusonii_EF131_Contig			X	fergusonii
GCA_020035115.1_Escherichia_fergusonii_EF125_Contig			X	fergusonii
GCA_020035125.1_Escherichia_fergusonii_EF126_Contig			X	fergusonii
GCA_020035155.1_Escherichia_fergusonii_EF132_Contig			X	fergusonii
GCA_020035175.1_Escherichia_fergusonii_EF133_Contig			X	fergusonii
GCA_020097475.1_Escherichia_fergusonii_FDAARGOS_1499_Complete_Genome			X	fergusonii
GCA_020105775.1_Escherichia_fergusonii_EF31_Complete_Genome			X	fergusonii
GCA_020168615.1_Escherichia_fergusonii_FT109_1_Scaffold			X	fergusonii
GCA_020283705.1_Escherichia_whittamii_C2_3_Scaffold			X	cladeII
GCA_020443845.1_Escherichia_albertii_83_Contig			X	albertii
GCA_020443865.1_Escherichia_albertii_43_Contig			X	albertii
GCA_020443915.1_Escherichia_albertii_82_Contig			X	albertii
GCA_020861595.1_Escherichia_fergusonii_EF20JDJ4033_Contig			X	fergusonii
GCA_020861605.1_Escherichia_fergusonii_EF20JDJ4048_Contig			X	fergusonii
GCA_020861645.1_Escherichia_fergusonii_EF20JDJ4043_Contig			X	fergusonii
GCA_020883415.1_Escherichia_fergusonii_EF20JDJ4045_Complete_Genome			X	fergusonii
GCA_021166495.1_Escherichia_fergusonii_GZ001_Contig			X	fergusonii
GCA_021373315.1_Escherichia_marmotae_MVC381_Contig			X	cladeV
GCA_021373435.1_Escherichia_marmotae_MVC186_Contig			X	cladeV
GCA_021373445.1_Escherichia_marmotae_MVC382_Contig			X	cladeV
GCA_021397455.1_Escherichia_albertii_MVC370_Contig			X	albertii
GCA_021397465.1_Escherichia_albertii_MVC328_Contig			X	albertii
GCA_021397485.1_Escherichia_albertii_MVC785_Contig			X	albertii
GCA_021397505.1_Escherichia_albertii_MVC421_Contig			X	albertii
GCA_021730325.1_Escherichia_fergusonii_EF44_Complete_Genome			X	fergusonii
GCA_022423985.1_Escherichia_coli_20p28tr_Scaffold			X	Escherichia
GCA_022510325.1_Escherichia_fergusonii_EF17_Contig			X	fergusonii
GCA_022510345.1_Escherichia_fergusonii_EF24_Contig			X	fergusonii
GCA_022510365.1_Escherichia_fergusonii_EF80_Contig			X	fergusonii
GCA_022592155.1_Escherichia_marmotae_W49_2_Complete_Genome			X	cladeV
GCA_022764805.1_Escherichia_albertii_CNTRL_EPEC46_Scaffold			X	albertii
GCA_022833075.1_Escherichia_albertii_NBRC_107761_DSM_17582_Contig			X	albertii
GCA_023094055.1_Escherichia_fergusonii_EF21JD053_Complete_Genome			X	fergusonii
GCA_023275955.1_Escherichia_marmotae_Gull1_B2_Contig			X	cladeV
GCA_023276565.1_Escherichia_fergusonii_PS11_1_Contig			X	fergusonii
GCA_023277125.1_Escherichia_fergusonii_PB6_2_Contig			X	fergusonii
GCA_023483505.1_Escherichia_coli_KUIP_5_Contig			X	Escherichia
GCA_023523545.1_Escherichia_fergusonii_EF21QZZ116_Complete_Genome			X	fergusonii
GCA_024127275.1_Escherichia_fergusonii_CAM44_2_Contig			X	fergusonii
GCA_024127315.1_Escherichia_fergusonii_S375_Contig			X	fergusonii
GCA_024127495.1_Escherichia_fergusonii_S298_5_Contig			X	fergusonii
GCA_024127765.1_Escherichia_fergusonii_S298_2_Contig			X	fergusonii
GCA_024129095.1_Escherichia_fergusonii_CAM47_3_Contig			X	fergusonii
GCA_024329745.1_Escherichia_fergusonii_EFNEH6_Contig			X	fergusonii
GCA_024331305.1_Escherichia_fergusonii_EFNEH2_Contig			X	Unknown
GCA_024331325.1_Escherichia_fergusonii_EFNEH4_Contig			X	fergusonii
GCA_024331355.1_Escherichia_fergusonii_EFNEH5_Contig			X	fergusonii
GCA_024331405.1_Escherichia_fergusonii_EFNEH3_Contig			X	fergusonii
GCA_024331465.1_Escherichia_fergusonii_EFNEH1_Contig			X	Unknown
GCA_024528985.1_Escherichia_albertii_251_3_EW_B_Scaffold			X	albertii
GCA_024529005.1_Escherichia_albertii_251_1_EW_B_Scaffold			X	albertii
GCA_024529015.1_Escherichia_albertii_253_3_EW_B_Scaffold			X	albertii
GCA_024529045.1_Escherichia_albertii_253_1_EW_B_Scaffold			X	albertii
GCA_024529055.1_Escherichia_albertii_247_3_EW_B_Scaffold			X	albertii
GCA_024529145.1_Escherichia_albertii_247_1_EW_B_Contig			X	albertii
GCA_024529185.1_Escherichia_albertii_222_3_EW_B_Scaffold			X	albertii
GCA_024529205.1_Escherichia_albertii_208_4_GWG_B_Scaffold			X	albertii
GCA_024529235.1_Escherichia_albertii_233_1_GWG_B_Scaffold			X	albertii
GCA_024529265.1_Escherichia_albertii_222_2_EW_B_Contig			X	albertii
GCA_024529285.1_Escherichia_albertii_208_3_GWG_B_Scaffold			X	albertii
GCA_024529315.1_Escherichia_albertii_208_1_GWG_B_Scaffold			X	albertii
GCA_024529405.1_Escherichia_albertii_205_3_TBG_B_Contig			X	albertii
GCA_024529435.1_Escherichia_albertii_205_1_TBG_B_Scaffold			X	albertii
GCA_024529465.1_Escherichia_albertii_155_4_TBG_A_Scaffold			X	albertii
GCA_024529485.1_Escherichia_albertii_155_3_TBG_A_Scaffold			X	albertii
GCA_024529505.1_Escherichia_albertii_155_1_TBG_A_Scaffold			X	albertii
GCA_024529545.1_Escherichia_albertii_153_3_TBG_A_Contig			X	albertii
GCA_024529605.1_Escherichia_albertii_153_1_TBG_A_Scaffold			X	albertii
GCA_024529645.1_Escherichia_albertii_133_3_GWG_A_Scaffold			X	albertii
GCA_024529665.1_Escherichia_albertii_147_2_TBG_A_Contig			X	albertii
GCA_024529685.1_Escherichia_albertii_121_2_EW_A_Contig			X	albertii
GCA_024529705.1_Escherichia_albertii_133_2_GWG_A_Scaffold			X	albertii
GCA_024529725.1_Escherichia_albertii_110_2_TBG_A_Contig			X	albertii
GCA_024529765.1_Escherichia_albertii_105_3_LWG_A_Scaffold			X	albertii
GCA_024529805.1_Escherichia_albertii_105_4_LWG_A_Scaffold			X	albertii
GCA_024529815.1_Escherichia_albertii_105_2_LWG_A_Scaffold			X	albertii
GCA_024529825.1_Escherichia_albertii_104_3_TS_A_Scaffold			X	albertii
GCA_024529865.1_Escherichia_albertii_104_1_TS_A_Scaffold			X	albertii
GCA_024532055.1_Escherichia_albertii_254_1_EW_B_Complete_Genome			X	albertii
GCA_024532075.1_Escherichia_albertii_253_2_EW_B_Complete_Genome			X	albertii
GCA_024532095.1_Escherichia_albertii_251_2_EW_B_Complete_Genome			X	albertii
GCA_024532115.1_Escherichia_albertii_247_2_EW_B_Complete_Genome			X	albertii
GCA_024532135.1_Escherichia_albertii_233_2_GWG_B_Complete_Genome			X	albertii
GCA_024532155.1_Escherichia_albertii_231_1_NP_B_Complete_Genome			X	albertii
GCA_024532175.1_Escherichia_albertii_222_1_EW_B_Complete_Genome			X	albertii
GCA_024532195.1_Escherichia_albertii_208_2_GWG_B_Complete_Genome			X	albertii
GCA_024532225.1_Escherichia_albertii_205_2_TBG_B_Complete_Genome			X	albertii
GCA_024532245.1_Escherichia_albertii_155_2_TBG_A_Complete_Genome			X	albertii
GCA_024532265.1_Escherichia_albertii_153_2_TBG_A_Complete_Genome			X	albertii
GCA_024532305.1_Escherichia_albertii_147_1_TBG_A_Complete_Genome			X	albertii
GCA_024532325.1_Escherichia_albertii_133_1_GWG_A_Complete_Genome			X	albertii
GCA_024532345.1_Escherichia_albertii_121_1_EW_A_Complete_Genome			X	albertii
GCA_024532365.1_Escherichia_albertii_112_1_EW_A_Complete_Genome			X	albertii
GCA_024532385.1_Escherichia_albertii_110_1_TBG_A_Complete_Genome			X	albertii
GCA_024532405.1_Escherichia_albertii_105_1_LWG_A_Complete_Genome			X	albertii
GCA_024532425.1_Escherichia_albertii_104_2_TS_A_Complete_Genome			X	albertii
GCA_024722075.1_Escherichia_marmotae_com_1802_C04_Contig			X	cladeV
GCA_025599765.1_Escherichia_albertii_KBV115i_Contig			X	albertii
GCA_025599815.1_Escherichia_albertii_KBV86i_Contig			X	albertii
GCA_025599835.1_Escherichia_albertii_KBV70i_Contig			X	albertii
GCA_025599845.1_Escherichia_albertii_KBV72i_Contig			X	albertii
GCA_025599875.1_Escherichia_albertii_KBV63i_Contig			X	albertii
GCA_025599895.1_Escherichia_albertii_KBV42i_Contig			X	albertii
GCA_025599905.1_Escherichia_albertii_KBV38i_Contig			X	albertii
GCA_025599935.1_Escherichia_albertii_KBV27i_Contig			X	albertii
GCA_025599955.1_Escherichia_albertii_KBV30i_Contig			X	albertii
GCA_025599965.1_Escherichia_albertii_KBV26i_Contig			X	albertii
GCA_025599995.1_Escherichia_albertii_KBV24i_Contig			X	albertii
GCA_025600015.1_Escherichia_albertii_KBSW214i_Contig			X	albertii
GCA_025600035.1_Escherichia_albertii_KBV4i_Contig			X	albertii
GCA_025600055.1_Escherichia_albertii_KBSW184i_Contig			X	albertii
GCA_025600065.1_Escherichia_albertii_KBSW201i_Contig			X	albertii
GCA_025600095.1_Escherichia_albertii_KBSW154i_Contig			X	albertii
GCA_025600115.1_Escherichia_albertii_KBSW78i_Contig			X	albertii
GCA_025600135.2_Escherichia_albertii_KBSW50i_Complete_Genome			X	albertii
GCA_025600145.1_Escherichia_albertii_KBSW26i_Contig			X	albertii
GCA_025600175.2_Escherichia_albertii_KBSW16i_Complete_Genome			X	albertii
GCA_025753875.1_Escherichia_albertii_EANEH8_Contig			X	albertii
GCA_025753885.1_Escherichia_albertii_EANEH3_Contig			X	albertii
GCA_025753915.1_Escherichia_albertii_EANEH4_Contig			X	albertii
GCA_025753935.1_Escherichia_albertii_EANEH7_Contig			X	albertii
GCA_025753955.1_Escherichia_albertii_EANEH2_Contig			X	albertii
GCA_025753965.1_Escherichia_albertii_EANEH1_Contig			X	albertii
GCA_025754005.1_Escherichia_albertii_EANEH6_Contig			X	albertii
GCA_026012055.1_Escherichia_fergusonii_F1_7_Contig			X	fergusonii
GCA_026012115.1_Escherichia_fergusonii_F2_7_Contig			X	Unknown
GCA_026012155.1_Escherichia_fergusonii_F3_4_Contig			X	fergusonii
GCA_026012235.1_Escherichia_fergusonii_S10_5E_Contig			X	fergusonii
GCA_026012295.1_Escherichia_fergusonii_S1_4E_Contig			X	Unknown
GCA_026012315.1_Escherichia_fergusonii_S1_6E_Contig			X	fergusonii
GCA_026012335.1_Escherichia_fergusonii_S7_4E_Contig			X	fergusonii
GCA_026012375.1_Escherichia_fergusonii_T1_4_Contig			X	Unknown
GCA_026013405.1_Escherichia_albertii_EC21080_Scaffold			X	albertii
GCA_027275105.1_Escherichia_fergusonii_EC_E13L_8_E_CuN_CeN_Contig			X	fergusonii
GCA_027459905.1_Escherichia_albertii_KBK128i_Contig			X	albertii
GCA_027459945.1_Escherichia_albertii_KBD171i_Contig			X	albertii
GCA_027722805.1_Escherichia_fergusonii_AM109_80_Scaffold			X	fergusonii
GCA_028622175.1_Escherichia_albertii_BIA_50_Complete_Genome			X	albertii
GCA_028622195.1_Escherichia_albertii_BIA_7_Complete_Genome			X	albertii
GCA_028622215.1_Escherichia_albertii_BIA_89_5_Complete_Genome			X	albertii
GCA_028622235.1_Escherichia_albertii_BIA_8_Complete_Genome			X	albertii
GCA_028622255.1_Escherichia_albertii_BIA_29_Complete_Genome			X	albertii
GCA_028622275.1_Escherichia_albertii_BIA_26_Complete_Genome			X	albertii
GCA_028622295.1_Escherichia_albertii_BIA_5_Complete_Genome			X	albertii
GCA_028622315.1_Escherichia_albertii_BIA_47_Complete_Genome			X	albertii
GCA_028622335.1_Escherichia_albertii_BIA_5_2_Complete_Genome			X	albertii
GCA_028622355.1_Escherichia_albertii_BIA_40_Complete_Genome			X	albertii
GCA_028622375.1_Escherichia_albertii_BIA_41_Complete_Genome			X	albertii
GCA_028622395.1_Escherichia_albertii_BIA_13_Complete_Genome			X	albertii
GCA_028622415.1_Escherichia_albertii_BIA_24_Complete_Genome			X	albertii
GCA_028622435.1_Escherichia_albertii_BIA_4_Complete_Genome			X	albertii
GCA_028622455.1_Escherichia_albertii_BIA_36_Complete_Genome			X	albertii
GCA_028622475.1_Escherichia_albertii_BIA_35_Complete_Genome			X	albertii
GCA_028622495.1_Escherichia_albertii_BIA_32_Complete_Genome			X	albertii
GCA_028622515.1_Escherichia_albertii_BIA_15_Complete_Genome			X	albertii
GCA_028622535.1_Escherichia_albertii_BIA_25_Complete_Genome			X	albertii
GCA_028622555.1_Escherichia_albertii_BIA_18_Complete_Genome			X	albertii
GCA_028622575.1_Escherichia_albertii_BIA_16_1_Complete_Genome			X	albertii
GCA_028622595.1_Escherichia_albertii_BIA_22_Complete_Genome			X	albertii
GCA_028622615.1_Escherichia_albertii_BIA_11_Complete_Genome			X	albertii
GCA_028622635.1_Escherichia_albertii_BIA_17_Complete_Genome			X	albertii
GCA_028622655.1_Escherichia_albertii_BIA_16_3_Complete_Genome			X	albertii
GCA_028806815.1_Escherichia_albertii_KBWS50i_Contig			X	albertii
GCA_028807025.1_Escherichia_albertii_KBSW171i_Contig			X	albertii
GCA_028807055.1_Escherichia_albertii_KBWS15i_Contig			X	albertii
GCA_028807295.1_Escherichia_albertii_KBWS35i_Contig			X	albertii
GCA_029102695.1_Escherichia_fergusonii_24_JM_Contig			X	fergusonii
GCA_029102925.1_Escherichia_marmotae_M_12_Contig			X	cladeV
GCA_029716165.1_Escherichia_fergusonii_RHB16_E2_C07_Complete_Genome			X	fergusonii
GCA_029717905.1_Escherichia_marmotae_RHB02_E4_C07_Complete_Genome			X	cladeV
GCA_029718025.1_Escherichia_fergusonii_RHB02_E1_C03_Complete_Genome			X	fergusonii
GCA_029719265.1_Escherichia_marmotae_RHB35_E2_C08_Complete_Genome			X	cladeV
GCA_029719885.1_Escherichia_fergusonii_RHB44_C21_Complete_Genome			X	fergusonii
GCA_029719985.1_Escherichia_fergusonii_RHB44_C03_Complete_Genome			X	fergusonii
GCA_029720005.1_Escherichia_fergusonii_RHB44_C01_Complete_Genome			X	fergusonii
GCA_900499915.1_Escherichia_marmotae_895B_Contig			X	cladeV
GCA_900636405.1_Escherichia_marmotae_NCTC8196_Complete_Genome			X	cladeV
GCA_900637015.1_Escherichia_marmotae_NCTC11133_Complete_Genome			X	cladeV
GCA_902387835.1_Escherichia_albertii_MGYG_HGUT_02507_Scaffold			X	albertii
GCA_902387905.1_Escherichia_fergusonii_MGYG_HGUT_02515_Contig			X	fergusonii
GCA_902709585.1_Escherichia_marmotae_H1_003_0086_C_F_Contig			X	cladeV
GCA_903932005.1_Escherichia_coli_Unknown_H5_ND_5362_ST_Warwick_clade_II_Fecal_samples_Contig			X	cladeII
GCA_903932165.1_Escherichia_fergusonii_O153var2_Unknown_ND_7966_ST_Warwick_Fecal_samples_Contig			X	fergusonii
GCA_916397085.1_Escherichia_marmotae_HUSEmarmC2_Contig			X	cladeV
GCA_916398445.1_Escherichia_marmotae_HUSEmarmC3_Contig			X	cladeV
GCA_916400015.1_Escherichia_marmotae_HUSEmarmC1_Contig			X	cladeV
GCA_916401145.1_Escherichia_marmotae_HUSEmarmC4a_Contig			X	cladeV
GCA_916401445.1_Escherichia_marmotae_HUSEmarmC4b_Contig			X	cladeV

## Sheet: Table S2
Table S2: Composition of SLIM representatives
SLIM representative	Number of ST hits	ST hits	SLIMv2 variant #
GCF_000005845.2_Escherichia_coli_K_12_MG1655_Complete_Genome_ST10	558	ST10,ST93,ST46,ST1060,ST450,ST34,ST167,ST4,ST5655,ST227,ST378,ST1288,ST48,ST1260,ST292,ST5404,ST5675,ST3877,ST1695,ST540,ST746,STnovel,ST542,ST3931,ST,ST2353,ST5276,ST330,ST216,ST4358,ST1286,ST206,ST43,ST5423,ST5332,ST5514,ST617,ST1421,ST6593,ST3205,ST1312,ST5275,ST1244,ST1114,ST5293,ST5372,ST2172,ST1178,ST5318,ST5279,ST165,ST1415,ST761,ST484,ST744,ST382,ST3281,ST1139,ST5294,ST5518,ST5334,ST5793,…	1
GCF_000010765.1_Escherichia_coli_O111_H_11128_Complete_Genome_ST16	397	ST16,ST21,ST351,ST2777,ST88,ST23,ST155,ST101,ST448,ST58,ST675,ST33,ST442,ST223,ST90,ST29,STtruncated,ST40,ST4038,ST677,ST5559,ST410,ST767,ST2723,STnovel,ST2851,ST5392,ST1196,ST949,ST5498,ST154,ST5440,ST1248,ST1480,ST443,ST723,ST602,ST974,ST5733,ST1792,ST3497,ST5257,ST1304,ST5632,ST5251,ST5376,ST2175,ST1125,ST192,ST2283,ST26,ST718,ST1844,ST1249,ST1121,ST109,ST1611,ST3714,ST6418,ST4985,ST224,ST359,…	2
GCF_000010385.1_Escherichia_coli_SE11_Complete_Genome_ST156	292	ST156,ST17,ST1132,ST1128,ST1079,ST453,ST86,ST443,ST173,ST20,ST3,ST2244,ST1890,ST2385,ST296,ST278,ST1081,ST517,ST345,ST2351,ST316,STnovel,ST5305,ST1623,ST5587,ST5396,ST328,ST3853,ST794,ST327,ST2520,ST1798,ST200,ST336,ST4198,ST642,ST672,ST224,ST1431,ST162,ST1490,ST711,ST3321,ST13,ST641,ST661,ST,STtruncated,ST5285,ST2522,ST2178,ST5474,ST297,ST5548,ST210,ST2628,ST212,ST1704,ST1706,ST877,ST2521,ST6415…	3
GCF_000007445.1_Escherichia_coli_CFT073_Complete_Genome_ST73	162	ST73,ST95,ST127,ST452,ST1876,ST998,STnovel,ST91,ST363,ST136,STtruncated,ST404,ST141,ST421,ST929,ST104,ST1193,ST5388,ST550,ST1618,ST491,ST1442,ST526,ST135,ST4612,ST372,ST5274,ST537,ST144,ST390,ST1057,ST80,ST3672,ST703,ST2013,ST5369,ST1663,ST722,ST968,ST5407,ST1441,ST6134,ST10740,ST2622,ST3693,ST83,ST5422,ST5457,ST1159,ST1278,ST5646,ST5644,ST5357,ST1946,ST2619,ST681,ST5571,ST636,ST2808,ST416,ST123,…	4
GCF_000026245.1_Escherichia_coli_55989_Complete_Genome_ST678	122	ST678,ST1727,ST4017,ST4088,ST295,ST2599,ST5082,ST2186,ST847,ST5441,ST1891,ST906,ST129,ST6419,ST3602,ST162,ST2773,ST4623,ST5014,ST,STnovel,ST2387,ST1081,ST5508,ST11254,ST2307,ST6647,ST196,ST3234,ST5981,ST7051,ST8402,ST6994,ST3541,STtruncated,ST6823,ST54,ST5367,ST2521,ST1086,ST6185,ST3607,ST1483,ST7987,ST6559,ST6562,ST2008,ST6209,ST1610,ST5218,ST2165,ST1664,ST4684,ST4173,ST1167,ST2485,ST164,ST118,S…	5
GCF_000194215.1_Escherichia_coli_97_0246_Contig_ST342	98	ST342,ST655,ST811,ST401,ST603,ST635,STnovel,ST423,ST,ST120,STtruncated,ST5536,ST119,ST1602,ST757,ST25,ST280,ST660,ST3835,ST1284,ST527,ST11233,ST659,ST548,ST764,ST3864,ST1494,ST6756,ST2226,ST6544,ST6497,ST5910,ST279,ST2952,ST6578,ST5308,ST5309,ST6619,ST3489,ST652,ST1771,ST11123,ST8892,ST11404,ST3902,ST3168,ST8602,ST11940,ST8251,ST6126,ST11412,ST5486,ST5418,ST9021,ST9055,ST10,ST7864,ST7895,ST10121,…	6
GCF_000010485.1_Escherichia_coli_SE15_Complete_Genome_ST131	47	ST131,ST1236,ST5317,ST1851,ST640,ST5603,ST555,STtruncated,ST5642,ST538,STnovel,ST6464,ST8092,ST5468,ST6224,ST1385,ST6585,ST2042,ST919,ST6383,ST1170,ST12081,ST8460,ST8455,ST8671,ST1317,ST7881,ST2279,ST2593,ST8196,ST2552,ST1894,ST348,ST10605,ST4713,ST8347,ST1155,ST9126,ST12285,ST12662,ST,ST8189,ST8184,ST13622,ST10440,ST4110,ST5924	7
GCF_000026345.1_Escherichia_coli_IAI39_Complete_Genome_ST62	46	ST62,ST357,ST428,ST5394,ST589,ST583,ST2346,ST5340,ST1040,ST429,ST803,ST6044,ST6045,ST2650,STtruncated,ST1674,ST2556,ST1276,ST6210,ST941,ST7988,ST8119,ST2813,ST122,ST2557,ST,ST2088,ST8461,ST1092,ST999,ST7887,STnovel,ST6630,ST8915,ST4066,ST4070,ST4219,ST321,ST4178,ST3355,ST6164,ST6157,ST8857,ST5155,ST1164,ST4283	8
GCF_000234315.1_Escherichia_coli_O145_H28_4865_96_Contig_ST32	45	ST32,ST3751,ST6130,ST137,ST1819,ST5259,STnovel,ST14469,ST3840,ST6060,ST2847,ST1266,ST219,ST6736,ST539,ST2612,ST7255,ST5841,ST7258,ST6607,ST6611,STtruncated,ST5907,ST2792,ST717,ST6745,ST7884,ST11584,ST7459,ST,ST8826,ST8318,ST9286,ST1250,ST14291,ST8619,ST9195,ST1633,ST1034,ST6634,ST6381,ST5281,ST3051,ST8508,ST11655	9
GCF_000163175.1_Escherichia_coli_B185_Scaffold_ST3577	39	ST3577,ST3233,ST543,ST1011,ST1131,ST4175,ST753,ST11527,ST1204,ST2946,ST6549,ST1245,STnovel,ST,ST8157,ST8979,ST5759,ST3776,ST5825,ST8868,ST4225,ST7297,ST11658,ST5289,ST9438,ST2954,ST11546,ST9583,ST4948,ST997,ST4197,ST8605,ST4247,ST5754,ST2716,ST1265,STtruncated,ST4978,ST7536	10
GCF_000176575.2_Escherichia_coli_M718_Scaffold_ST57	38	ST57,ST3018,ST182,ST7651,ST302,ST64,ST8144,ST350,ST4151,ST5731,ST6589,ST6621,ST7984,ST8061,ST1640,ST4753,ST2611,ST3777,ST,ST1315,ST9448,ST371,ST7908,ST799,ST7233,ST10654,STnovel,ST10711,ST1775,ST11514,ST11085,ST4441,ST10648,ST5223,ST846,ST11644,ST7535,ST11640	11
GCF_000163195.1_Escherichia_coli_B354_Scaffold_ST6961	36	ST6961,ST1884,ST405,ST1670,ST2,ST5377,ST720,ST1938,ST1,ST114,ST7358,ST7063,ST72,ST714,ST5663,ST1406,ST6240,ST6599,ST964,ST5954,ST5030,ST8458,ST,STnovel,ST5931,ST6802,ST2964,ST8131,STtruncated,ST13665,ST10982,ST4608,ST11534,ST2348,ST1955,ST9061	12
GCF_000026545.1_Escherichia_coli_O127_H6_E2348_69_Complete_Genome_ST15	34	ST15,ST19,ST293,ST38,ST963,STtruncated,ST1283,ST,ST13556,ST724,ST6041,ST691,ST315,ST3052,ST2003,ST778,ST1177,ST3703,ST4243,ST2659,ST5150,ST9027,ST9054,ST7886,ST3573,STnovel,ST11252,ST8767,ST3268,ST11934,ST2570,ST6220,ST6664,ST8973	13
GCF_000461675.1_Escherichia_coli_UMEA_3718_1_Scaffold_ST219	25	ST219,ST3036,ST1140,ST1508,ST1629,ST6561,ST4976,ST6233,ST2064,ST2614,ST5971,ST6646,ST7054,ST206,STnovel,ST8525,ST1300,ST6272,ST11159,ST6975,ST5979,ST1277,ST5746,ST2814,ST11660	14
GCF_000164495.1_Escherichia_coli_MS_16_3_Scaffold_ST978	25	ST978,ST1386,ST117,ST135,ST11749,ST2554,ST299,ST5038,ST6656,ST2808,ST11213,ST788,ST6851,ST6608,ST1257,ST4045,STtruncated,STnovel,ST5940,ST3258,ST2085,ST2216,ST12465,ST5935,ST7342	15
GCF_000352245.1_Escherichia_coli_KTE29_Scaffold_ST5493	24	ST5493,ST469,ST679,ST6481,ST67,ST3188,ST500,ST3855,ST2217,ST947,ST6186,ST1723,ST6241,ST6557,ST3695,ST1662,ST5903,ST7870,ST7867,STnovel,ST8694,ST977,ST7483,ST1794	16
GCF_000027125.1_Escherichia_coli_042_Complete_Genome_ST414	23	ST414,ST393,ST5412,ST31,ST449,ST130,ST925,ST501,ST30,ST1158,ST549,ST6655,ST8006,ST598,ST3246,ST12080,ST8398,ST641,ST6303,STnovel,ST4288,ST6854,ST663	17
GCF_000026325.1_Escherichia_coli_UMN026_Chromosome_ST597	19	ST597,ST69,ST5355,ST3045,ST6236,ST106,STtruncated,ST2459,STnovel,ST8371,ST5022,ST8937,ST70,ST12240,ST2020,ST9265,ST13846,ST7401,ST14542	18
GCF_000006665.1_Escherichia_coli_O157_H7_EDL933_Chromosome_ST-	19	STtruncated,ST11,ST335,ST587,ST7444,ST61,ST5495,ST5488,ST7816,STnovel,ST11458,ST5560,ST5886,ST1804,ST2966,ST5516,ST4068,ST7019,ST7006	19
GCF_000503515.1_Escherichia_coli_668_Contig_ST648	16	ST648,ST1485,ST6545,ST1280,ST624,STnovel,ST3177,ST8655,ST6870,ST5879,ST4553,STtruncated,ST8881,ST13743,ST13455,ST6469	20
GCF_000295775.2_Escherichia_coli_J96_Scaffold_ST12	16	ST12,ST3352,STnovel,ST544,ST827,ST2604,ST6355,ST961,ST6572,ST599,ST5389,ST10522,ST4702,ST12742,ST8578,ST13692	21
GCF_000303635.2_Escherichia_coli_N1_Scaffold_ST515	15	ST515,ST6416,ST1139,ST6465,ST7939,ST8168,ST11081,ST9964,ST6775,ST8748,ST8130,ST7176,ST4252,ST5044,ST13698	22
GCF_000250075.1_Escherichia_coli_DEC10E_Contig_ST7	15	ST7,ST447,ST3285,ST75,ST6504,ST6594,ST2532,ST8059,ST4979,ST1592,ST9995,ST,ST2534,ST5708,STnovel	23
GCF_000446285.2_Escherichia_coli_C2139_99_Contig_ST28	13	ST28,ST121,ST13554,ST5381,ST5445,ST10946,ST6553,ST4119,ST6323,ST1583,ST12122,ST8747,ST2360	24
GCF_000234605.1_Escherichia_coli_O103_H25_NIPH_11060424_Contig_ST343	13	ST343,ST300,ST5617,STnovel,ST306,ST6042,ST4942,ST333,ST298,ST5343,ST8555,ST366,ST8443	25
GCF_000164315.1_Escherichia_coli_MS_69_1_Scaffold_STnew_alleles	13	STnovel,ST69,ST68,ST362,ST3056,ST4576,ST8120,ST5350,ST1406,ST9692,ST,ST2449,ST701	26
GCF_000351685.1_Escherichia_coli_KTE75_Scaffold_ST738	12	ST738,ST657,ST3346,ST11155,ST6573,ST1235,ST1163,ST2640,ST8489,STnovel,ST9962,ST454	27
GCF_002485495.1_Escherichia_coli_MOD1_EC6607_Contig_ST5044	10	ST5044,ST5728,STnovel,ST515,ST8338,ST,ST2223,ST3888,ST10256,ST5752	28
GCF_002134395.1_Escherichia_coli_OLC2142_Contig_ST6034	10	ST6034,ST6212,ST1152,ST2074,ST13602,ST5876,ST10828,ST2369,ST2168,ST11647	29
GCF_000617165.2_Escherichia_coli_O28ac_NM_02_3404_Scaffold_ST4627	10	ST4627,ST270,ST6629,ST311,STnovel,ST1849,ST12782,ST9824,ST9825,ST152	30
GCF_000326845.1_Escherichia_coli_KTE95_Contig_ST394	10	ST394,ST2732,ST1380,ST6507,STnovel,ST1567,ST7902,ST2076,ST2858,ST9823	31
GCF_000242015.1_Escherichia_coli_B093_Scaffold_ST457	10	ST457,STnovel,ST6397,ST1722,ST6618,ST10064,ST10492,ST11132,ST12669,STtruncated	32
GCF_000164615.1_Escherichia_coli_MS_57_2_Scaffold_STnew_alleles	10	STnovel,ST569,ST420,ST1865,ST1333,ST919,ST658,ST10102,ST10536,ST13140	33
GCF_000194665.1_Escherichia_coli_3003_Contig_ST725	9	ST725,ST2356,ST5342,STtruncated,ST2346,ST8459,ST12972,ST2086,ST1031	34
GCF_000164355.1_Escherichia_coli_MS_21_1_Scaffold_ST59	9	ST59,ST5438,ST2617,ST8927,ST2811,ST2618,ST379,ST6199,ST7339	35
GCF_000351625.1_Escherichia_coli_KTE66_Scaffold_ST5321	8	ST5321,ST2797,ST5267,ST6506,ST7581,ST4306,ST4290,ST10857	36
GCF_001268725.1_Escherichia_coli_YS_river_water_Contig_ST9479	7	ST9479,ST937,ST6488,ST6539,ST6275,ST,ST5037	37
GCF_000194685.1_Escherichia_coli_TW07793_Contig_ST1041	7	ST1041,ST5611,ST4554,ST1907,ST7254,STnovel,ST2201	38
GCF_000019645.1_Escherichia_coli_SMS_3_5_Complete_Genome_ST354	7	ST354,ST2736,ST6862,ST8640,ST9693,ST12690,STnovel	39
GCF_000812765.1_Escherichia_coli_EC2_2_Contig_ST6714	6	ST6714,ST7809,ST7083,ST2562,ST7125,ST7056	40
GCF_000752415.1_Escherichia_coli_FHI68_Scaffold_ST5292	6	ST5292,ST504,ST2678,ST6554,ST3408,ST12747	41
GCF_000703725.1_Escherichia_coli_2_156_04_S3_C2_Contig_ST3910	6	ST3910,ST662,ST6604,ST11325,STnovel,ST11918	42
GCF_000599665.1_Escherichia_coli_ST2747_Complete_Genome_ST6131	6	ST6131,ST1883,ST5135,ST3933,ST5853,ST2538	43
GCF_000194235.1_Escherichia_coli_97_0259_Contig_ST973	6	ST973,ST5147,ST,ST9696,STnovel,ST12961	44
GCF_002965245.1_Escherichia_MOD1_EC6021_Contig_ST3057	5	ST3057,ST7259,ST7425,ST11590,STnovel	45
GCF_001893625.1_Escherichia_coli_675_Scaffold_ST115	5	ST115,ST2309,ST7284,ST8828,STtruncated	46
GCF_001484085.1_Escherichia_coli_AN61_Contig_ST1571	5	ST1571,ST6591,ST11134,STnovel,ST3907	47
GCF_000418595.1_Escherichia_coli_MC6003_Scaffold_ST70	5	ST70,ST108,ST5171,ST4040,ST13666	48
GCF_000297235.3_Escherichia_coli_EC302_04_Contig_ST349	5	ST349,STnovel,ST2914,ST2337,ST11350	49
GCF_000167875.2_Escherichia_coli_E110019_Complete_Genome_ST381	5	ST381,ST5320,ST590,ST,ST6575	50
GCF_003007825.1_Escherichia_coli_BA13969_Contig_ST101	4	ST101,ST410,ST424,ST21	51
GCF_002324535.1_Escherichia_coli_KCJK3945_Contig_ST6353	4	ST6353,ST10,ST6118,ST6399	52
GCF_001266445.1_Escherichia_coli_700283_Contig_ST-	4	STtruncated,ST4373,ST24,ST4074	53
GCF_000941835.1_Escherichia_coli_FHI40_Contig_ST1892	4	ST1892,ST1607,ST6614,ST4296	54
GCF_000804365.1_Escherichia_coli_EC14_Contig_STnew_alleles	4	STnovel,ST5748,ST132,ST2002	55
GCF_000778785.1_Escherichia_coli_upec_213_Scaffold_ST3752	4	ST3752,ST1914,ST6140,ST7892	56
GCF_000242055.1_Escherichia_coli_TA124_Scaffold_ST1931	4	ST1931,ST70,ST1882,ST5936	57
GCF_003399865.1_Escherichia_coli_CFSAN061764_Contig_ST1421	3	ST1421,ST11512,ST746	58
GCF_002965045.1_Escherichia_MOD1_EC6300_Contig_ST3042	3	ST3042,ST,ST6338	59
GCF_002901325.1_Escherichia_coli_B8S18Com_Contig_ST770	3	ST770,ST5811,ST485	60
GCF_002546815.1_Escherichia_coli_MOD1_EC6185_Contig_ST6235	3	ST6235,ST7874,ST2565	61
GCF_002518805.1_Escherichia_coli_MOD1_EC6976_Contig_ST6588	3	ST6588,ST12522,ST11351	62
GCF_002511475.1_Escherichia_coli_MOD1_EC6320_Contig_ST10	3	ST10,ST9440,ST9946	63
GCF_002473535.1_Escherichia_coli_MOD1_EC5803_Contig_ST4260	3	ST4260,ST6537,ST3304	64
GCF_002468995.1_Escherichia_coli_MOD1_EC6584_Contig_ST967	3	ST967,STnovel,ST7878	65
GCF_002244425.1_Escherichia_coli_31_442_Scaffold_ST5437	3	ST5437,ST14217,STnovel	66
GCF_002166275.1_Escherichia_coli_26_1a_Scaffold_ST625	3	ST625,ST618,ST969	67
GCF_001748765.1_Escherichia_coli_AF85_Contig_ST5437	3	ST5437,ST11583,ST3592	68
GCF_001286025.1_Escherichia_coli_402924_Contig_ST5582	3	ST5582,ST4935,ST5749	69
GCF_001265845.1_Escherichia_coli_302909_Contig_ST3053	3	ST3053,ST4179,STnovel	70
GCF_000446745.2_Escherichia_coli_C717_10_Contig_ST4550	3	ST4550,ST223,ST1308	71
GCF_000190955.1_Escherichia_coli_M863_Scaffold_ST2715	3	ST2715,ST4123,ST3692	72
GCF_025750735.1_Escherichia_coli_SNU_Eco015_Scaffold_STnew_alleles	2	STnovel,ST14536	73
GCF_024460275.1_Escherichia_coli_SL_2_11_Contig_ST12409	2	ST12409,STnovel	74
GCF_017162715.1_Escherichia_coli_SA6_Contig_ST2001	2	ST2001,ST8746	75
GCF_014155245.1_Escherichia_coli_N15_1_Scaffold_ST-	2	STtruncated,ST156	76
GCF_011601165.1_Escherichia_coli_W113_1_Contig_ST10	2	ST10,ST1011	77
GCF_008041295.1_Escherichia_coli_1_52_Contig_STnew_ST	2	ST,STnovel	78
GCF_005397485.1_Escherichia_coli_SI_P084_Scaffold_ST223	2	ST223,ST101	79
GCF_003357465.1_Escherichia_coli_SC390_Scaffold_ST4993	2	ST4993,ST8070	80
GCF_003323135.1_Escherichia_coli_GER_MD11_1505_Eco_031_Contig_ST8351	2	ST8351,ST9312	81
GCF_003298685.1_Escherichia_coli_FP3_Contig_ST6446	2	ST6446,ST11941	82
GCF_003291105.1_Escherichia_coli_HUB1_Scaffold_ST206	2	ST206,ST48	83
GCF_002519345.1_Escherichia_coli_MOD1_EC6945_Contig_ST2803	2	ST2803,STnovel	84
GCF_002485655.1_Escherichia_coli_MOD1_EC6526_Contig_STnew_alleles	2	STnovel,ST2494	85
GCF_002468505.1_Escherichia_coli_MOD1_EC6810_Contig_ST278	2	ST278,ST1396	86
GCF_002465635.1_Escherichia_coli_MOD1_EC900_Contig_ST2338	2	ST2338,ST2540	87
GCF_002289465.1_Escherichia_coli_KCJK507_Contig_ST5727	2	ST5727,ST7452	88
GCF_002231115.1_Escherichia_coli_MOD1_EC5218_Contig_ST118	2	ST118,ST7940	89
GCF_002230595.1_Escherichia_coli_MOD1_EC5464_Contig_ST6501	2	ST6501,ST6027	90
GCF_001950775.1_Escherichia_coli_16309_Contig_ST5597	2	ST5597,ST9278	91
GCF_001900905.1_Escherichia_coli_S3_Complete_Genome_ST3519	2	ST3519,ST6502	92
GCF_001749145.1_Escherichia_coli_VL21_Contig_ST2329	2	ST2329,ST48	93
GCF_001650605.1_Escherichia_coli_EC1636_Contig_ST42	2	ST42,STnovel	94
GCF_001277695.1_Escherichia_coli_503225_aEPEC_Contig_ST4424	2	ST4424,ST	95
GCF_001268365.1_Escherichia_coli_YS_river_water_Contig_STnew_ST	2	ST,ST6513	96
GCF_001182885.1_Escherichia_coli_SN5_Scaffold_STnew_alleles	2	STnovel,ST131	97
GCF_000948905.1_Escherichia_coli_OLC_975_Contig_ST1621	2	ST1621,ST3590	98
GCF_000797775.1_Escherichia_coli_CVM_N34322PS_Contig_ST3381	2	ST3381,ST5780	99
GCF_000492655.1_Escherichia_coli_BWH_32_Scaffold_ST2569	2	ST2569,ST6968	100
GCF_000461855.1_Escherichia_coli_UMEA_4076_1_Scaffold_ST706	2	ST706,ST8611	101
GCF_000446845.2_Escherichia_coli_C78_09C_Contig_ST582	2	ST582,ST8259	102
GCF_000358005.2_Escherichia_coli_P0305260_15_Contig_STnew_alleles	2	STnovel,ST46	103
GCF_000355355.1_Escherichia_coli_2853500_Contig_ST5305	2	ST5305,STnovel	104
GCF_000250415.1_Escherichia_coli_DEC14A_Contig_ST297	2	ST297,ST3	105
GCF_000190995.1_Escherichia_coli_TW10509_Scaffold_ST747	2	ST747,ST5584	106
GCF_000188875.1_Escherichia_coli_RN587_1_Contig_ST725	2	ST725,ST4065	107
GCF_000167915.2_Escherichia_coli_53638_Contig_ST6	2	ST6,ST6786	108
GCF_910664925.1_Escherichia_coli_GUYA_H53_O138_H48_fimH27_219_ST_Warwick_Faeces_Commensal_Contig_ST219	1	ST219	109
GCF_910592715.1_Escherichia_coli_ROAR_012_O112_H32_fimH393_11581_ST_Warwick_Faeces_Contig_ST11581	1	ST11581	110
GCF_905134165.1_Escherichia_coli_O92_H10_fimHneg_227_A_T11_4_Contig_ST227	1	ST227	111
GCF_904810105.1_Escherichia_coli_PLATE2_A4_Scaffold_ST7269	1	ST7269	112
GCF_902502655.1_Escherichia_coli_IBESS1204_Contig_ST245	1	ST245	113
GCF_902502555.1_Escherichia_coli_IBESS865_Contig_ST245	1	ST245	114
GCF_900482425.1_Escherichia_coli_VRES0669_Scaffold_ST155	1	ST155	115
GCF_900479165.1_Escherichia_coli_VREC0281_Scaffold_ST5662	1	ST5662	116
GCF_900478785.1_Escherichia_coli_VREC0422_Scaffold_ST155	1	ST155	117
GCF_900448865.1_Escherichia_coli_NCTC11106_Contig_ST10	1	ST10	118
GCF_900195575.1_Escherichia_coli_F1_402E_Scaffold_STnew_alleles	1	STnovel	119
GCF_900195555.1_Escherichia_coli_F1_1D_Scaffold_ST23	1	ST23	120
GCF_900195535.1_Escherichia_coli_F1_366A_Scaffold_STnew_alleles	1	STnovel	121
GCF_029360325.1_Escherichia_coli_169_LAF_Scaffold_ST-	1	STtruncated	122
GCF_028651425.1_Escherichia_coli_M47_001_Contig_ST2541	1	ST2541	123
GCF_028201635.1_Escherichia_coli_HH97_Complete_Genome_STnew_alleles	1	STnovel	124
GCF_026615405.1_Escherichia_coli_X_53_Contig_ST1589	1	ST1589	125
GCF_026420205.1_Escherichia_coli_C81_2_Contig_ST812	1	ST812	126
GCF_026275025.1_Escherichia_coli_ECE2016_Contig_ST636	1	ST636	127
GCF_025751255.1_Escherichia_coli_SNU_Eco030_Contig_STnew_alleles	1	STnovel	128
GCF_025657795.1_Escherichia_coli_EcSKM05_Scaffold_ST46	1	ST46	129
GCF_025421935.1_Escherichia_coli_BZ1601_Contig_ST224	1	ST224	130
GCF_025420875.1_Escherichia_coli_EC635_Contig_ST10	1	ST10	131
GCF_025261905.1_Escherichia_coli_54876_Contig_ST2309	1	ST2309	132
GCF_024998065.1_Escherichia_coli_20_AB00574_Contig_ST533	1	ST533	133
GCF_024733045.1_Escherichia_coli_C46_Contig_ST5740	1	ST5740	134
GCF_024608205.1_Escherichia_coli_GS_T1_LAM_CIPRO_3_Contig_ST10	1	ST10	135
GCF_024380255.1_Escherichia_coli_BOV_NEH109_Contig_ST5078	1	ST5078	136
GCF_024380185.1_Escherichia_coli_GOA_NEH114_Contig_ST2705	1	ST2705	137
GCF_023704725.1_Escherichia_coli_3G6_Contig_ST10266	1	ST10266	138
GCF_023196635.1_Escherichia_coli_EFF75_Scaffold_ST6802	1	ST6802	139
GCF_022977545.1_Escherichia_coli_c83317_Scaffold_ST23	1	ST23	140
GCF_022970575.1_Escherichia_coli_10f52_Scaffold_STnew_ST	1	ST	141
GCF_022765635.1_Escherichia_coli_IBD_EPEC4_Scaffold_ST12123	1	ST12123	142
GCF_022631305.1_Escherichia_coli_BR_MHR268_Contig_ST101	1	ST101	143
GCF_022548495.1_Escherichia_coli_237_Scaffold_ST1582	1	ST1582	144
GCF_022546335.1_Escherichia_coli_ZJ623_Scaffold_ST6406	1	ST6406	145
GCF_022493315.1_Escherichia_coli_A30_Complete_Genome_STnew_ST	1	ST	146
GCF_022130625.1_Escherichia_coli_2_301_Contig_ST131	1	ST131	147
GCF_021726415.1_Escherichia_coli_CMB71_CON_L3_3_Contig_ST5976	1	ST5976	148
GCF_021725945.1_Escherichia_coli_CMB44_RIF44_Contig_STnew_ST	1	ST	149
GCF_021646925.1_Escherichia_coli_572_CL100127346_L02_Contig_ST5759	1	ST5759	150
GCF_021533625.1_Escherichia_coli_R46_1_Contig_ST155	1	ST155	151
GCF_021168155.1_Escherichia_coli_ECO16_Contig_ST10	1	ST10	152
GCF_020732445.1_Escherichia_coli_R1213_Contig_ST515	1	ST515	153
GCF_020669085.1_Escherichia_coli_R1411_Contig_ST155	1	ST155	154
GCF_020668205.1_Escherichia_coli_S099_Contig_ST43	1	ST43	155
GCF_020594895.1_Escherichia_coli_QH20_5T_2_Contig_ST10	1	ST10	156
GCF_020553415.1_Escherichia_coli_MSK_19_94_Contig_ST7472	1	ST7472	157
GCF_020086015.1_Escherichia_coli_MS10850_Contig_ST1193	1	ST1193	158
GCF_020005425.1_Escherichia_coli_W6_1_Scaffold_ST746	1	ST746	159
GCF_019880095.1_Escherichia_coli_R136_3_Scaffold_ST6984	1	ST6984	160
GCF_019753675.1_Escherichia_NIC18_1_Contig_ST189	1	ST189	161
GCF_019587845.1_Escherichia_coli_ME2L_19_419_Contig_ST8445	1	ST8445	162
GCF_019477365.1_Escherichia_coli_8669_Scaffold_ST10	1	ST10	163
GCF_019357435.1_Escherichia_coli_ECJXMCRH7_Complete_Genome_ST93	1	ST93	164
GCF_019351035.1_Escherichia_coli_2019FS687_Scaffold_ST1638	1	ST1638	165
GCF_019269175.1_Escherichia_coli_Colony492_Chromosome_ST2562	1	ST2562	166
GCF_019120875.1_Escherichia_coli_KCJ2K2370_Contig_ST6663	1	ST6663	167
GCF_019104365.1_Escherichia_coli_KCJ2K2507_Contig_ST336	1	ST336	168
GCF_018986815.1_Escherichia_coli_O170_H18_CFIAFB20120266_Complete_Genome_ST452	1	ST452	169
GCF_018986795.1_Escherichia_coli_O158_H23_CFIAFB20140388_Complete_Genome_ST5662	1	ST5662	170
GCF_018726845.1_Escherichia_coli_Ec_FL_2X_Contig_ST6858	1	ST6858	171
GCF_018683545.1_Escherichia_coli_BfR_EC_17660_Contig_ST10071	1	ST10071	172
GCF_018456725.1_Escherichia_coli_NEF3F_Contig_ST1727	1	ST1727	173
GCF_018421395.1_Escherichia_coli_Survcare418_Scaffold_ST405	1	ST405	174
GCF_017598745.1_Escherichia_coli_18_47_19_Contig_ST11649	1	ST11649	175
GCF_016901475.1_Escherichia_coli_Marseille_Q1950_Scaffold_ST405	1	ST405	176
GCF_016888425.1_Escherichia_coli_1484e_Contig_ST-	1	STtruncated	177
GCF_016858945.1_Escherichia_coli_1474e_Scaffold_ST1266	1	ST1266	178
GCF_016858445.1_Escherichia_coli_1510e_Contig_ST10	1	ST10	179
GCF_016791725.1_Escherichia_coli_16R_C_Contig_ST11087	1	ST11087	180
GCF_015553105.1_Escherichia_coli_BSD2780120875b_170604_D2_Scaffold_ST59	1	ST59	181
GCF_014900935.1_Escherichia_coli_A_1_22_2_Contig_ST10	1	ST10	182
GCF_013424625.1_Escherichia_coli_PE01_630_Scaffold_ST2739	1	ST2739	183
GCF_013424615.1_Escherichia_coli_PE01_199_Contig_ST8803	1	ST8803	184
GCF_013424325.1_Escherichia_coli_PE01_641_Scaffold_ST423	1	ST423	185
GCF_013403165.1_Escherichia_coli_O157_H7_ZZb3_Contig_ST11	1	ST11	186
GCF_013369155.2_Escherichia_94_0001_Contig_ST10962	1	ST10962	187
GCF_013342555.1_Escherichia_coli_IHIT19665_Contig_ST4527	1	ST4527	188
GCF_013342385.1_Escherichia_coli_d13_2_Contig_ST1250	1	ST1250	189
GCF_012063225.1_Escherichia_coli_NIFDS_EC2017_I306_Scaffold_ST443	1	ST443	190
GCF_011045235.1_Escherichia_coli_PapM_32_1_Complete_Genome_ST8532	1	ST8532	191
GCF_009909835.1_Escherichia_coli_HM21_Contig_ST38	1	ST38	192
GCF_009898535.1_Escherichia_coli_E796_Scaffold_ST117	1	ST117	193
GCF_009882805.1_Escherichia_coli_8374wH1_Contig_ST906	1	ST906	194
GCF_009821025.1_Escherichia_coli_HH03S_Contig_ST392	1	ST392	195
GCF_009820205.1_Escherichia_HH26CH_Contig_ST5273	1	ST5273	196
GCF_009812155.1_Escherichia_coli_NMG4_Contig_ST1421	1	ST1421	197
GCF_009790915.1_Escherichia_coli_IM12c_Contig_ST517	1	ST517	198
GCF_009790485.1_Escherichia_coli_OM12c_Contig_ST131	1	ST131	199
GCF_009729685.1_Escherichia_coli_IBS49_Scaffold_ST10208	1	ST10208	200
GCF_008635025.1_Escherichia_coli_O145_H28_95_Scaffold_ST32	1	ST32	201
GCF_008385585.1_Escherichia_coli_EC7_ST144C_Scaffold_ST144	1	ST144	202
GCF_006540475.2_Escherichia_coli_AS008292_Scaffold_ST73	1	ST73	203
GCF_006351315.1_Escherichia_coli_KCJK8509_Contig_ST58	1	ST58	204
GCF_006350115.1_Escherichia_coli_KCJK8831_Contig_ST685	1	ST685	205
GCF_006237595.1_Escherichia_coli_EETUKB158_Scaffold_ST156	1	ST156	206
GCF_006231595.1_Escherichia_coli_EELTKB266_Scaffold_ST2015	1	ST2015	207
GCF_006229785.1_Escherichia_coli_RUSPBB274_Scaffold_ST12	1	ST12	208
GCF_005402145.1_Escherichia_coli_95_J49_A_Scaffold_ST1400	1	ST1400	209
GCF_005395765.1_Escherichia_coli_OU_P048_Scaffold_ST327	1	ST327	210
GCF_005392975.1_Escherichia_coli_KS_P089_Scaffold_ST223	1	ST223	211
GCF_005389125.1_Escherichia_coli_JML259_Scaffold_ST7901	1	ST7901	212
GCF_005388525.1_Escherichia_coli_JML217_Scaffold_ST6321	1	ST6321	213
GCF_005386765.1_Escherichia_coli_JML109_Scaffold_ST357	1	ST357	214
GCF_005384545.1_Escherichia_coli_HUST172_Scaffold_ST4353	1	ST4353	215
GCF_005043365.1_Escherichia_coli_FWSEC0254_Scaffold_ST20	1	ST20	216
GCF_005040435.1_Escherichia_coli_FWSEC0405_Scaffold_ST11	1	ST11	217
GCF_004960085.1_Escherichia_coli_Broiler_parent108_Scaffold_ST648	1	ST648	218
GCF_004767985.1_Escherichia_coli_BX2S29_Contig_STnew_alleles	1	STnovel	219
GCF_004767815.1_Escherichia_coli_BX2S37_Contig_ST4624	1	ST4624	220
GCF_004568485.1_Escherichia_coli_URMC_152_Contig_ST2141	1	ST2141	221
GCF_004354885.1_Escherichia_coli_BX1S41_Scaffold_ST941	1	ST941	222
GCF_004283835.1_Escherichia_coli_EC_29_Scaffold_ST710	1	ST710	223
GCF_004100285.1_Escherichia_coli_EC330_Contig_ST38	1	ST38	224
GCF_004054215.1_Escherichia_coli_EC326_Contig_STnew_alleles	1	STnovel	225
GCF_004004915.1_Escherichia_coli_122E10_Contig_ST720	1	ST720	226
GCF_003988395.1_Escherichia_coli_NAEC1147_Contig_ST2698	1	ST2698	227
GCF_003984325.1_Escherichia_coli_100477_Contig_ST34	1	ST34	228
GCF_003955205.1_Escherichia_coli_3891_Contig_ST457	1	ST457	229
GCF_003886735.1_Escherichia_coli_UMB1225_Contig_ST8418	1	ST8418	230
GCF_003850625.1_Escherichia_coli_295B_Scaffold_ST711	1	ST711	231
GCF_003830765.1_Escherichia_coli_PN46_Contig_ST10562	1	ST10562	232
GCF_003628395.1_Escherichia_coli_B8110_Contig_ST156	1	ST156	233
GCF_003628175.1_Escherichia_coli_BP1241_Contig_ST405	1	ST405	234
GCF_003427885.1_Escherichia_coli_L70_Contig_ST131	1	ST131	235
GCF_003357725.1_Escherichia_coli_SC377_Scaffold_ST2550	1	ST2550	236
GCF_003357225.1_Escherichia_coli_SC401_Scaffold_ST657	1	ST657	237
GCF_003338785.1_Escherichia_coli_AVC153_Contig_ST93	1	ST93	238
GCF_003322055.1_Escherichia_coli_GER_MD01_1509_Eco_059_Contig_ST868	1	ST868	239
GCF_003303015.1_Escherichia_coli_A4_Scaffold_ST2935	1	ST2935	240
GCF_003302695.1_Escherichia_coli_A224_Scaffold_ST2465	1	ST2465	241
GCF_003301235.1_Escherichia_coli_TUM18633_Contig_ST773	1	ST773	242
GCF_003292015.1_Escherichia_coli_GZ14_Scaffold_ST616	1	ST616	243
GCF_003291875.1_Escherichia_coli_HUB4_Contig_ST1081	1	ST1081	244
GCF_003291575.1_Escherichia_coli_3081_Scaffold_ST10	1	ST10	245
GCF_003291035.1_Escherichia_coli_HU3_Scaffold_ST206	1	ST206	246
GCF_003175355.1_Escherichia_coli_TUM11414_Contig_ST744	1	ST744	247
GCF_003113835.1_Escherichia_coli_O26_NIID112183_Contig_STnew_alleles	1	STnovel	248
GCF_003113675.1_Escherichia_coli_O26_NIID102085_Contig_ST21	1	ST21	249
GCF_003008275.1_Escherichia_coli_B32065_Contig_ST410	1	ST410	250
GCF_003007995.1_Escherichia_coli_BA14244_Contig_ST131	1	ST131	251
GCF_002972695.1_Escherichia_coli_HT2012117_Scaffold_ST6232	1	ST6232	252
GCF_002972395.1_Escherichia_coli_HT2012004_Scaffold_ST8853	1	ST8853	253
GCF_002971965.1_Escherichia_coli_HT2012039_Scaffold_ST3922	1	ST3922	254
GCF_002734965.1_Escherichia_coli_O26_H11_TC3748_Scaffold_ST29	1	ST29	255
GCF_002631765.2_Escherichia_coli_ECPB39_Contig_ST711	1	ST711	256
GCF_002543945.1_Escherichia_coli_MOD1_EC5981_Contig_ST75	1	ST75	257
GCF_002520715.1_Escherichia_coli_MOD1_EC6843_Contig_ST1159	1	ST1159	258
GCF_002520135.1_Escherichia_coli_MOD1_EC6876_Contig_ST306	1	ST306	259
GCF_002519725.1_Escherichia_coli_MOD1_EC6924_Contig_ST5573	1	ST5573	260
GCF_002517585.1_Escherichia_coli_MOD1_EC5373_Contig_ST547	1	ST547	261
GCF_002517485.1_Escherichia_coli_MOD1_EC5553_Contig_ST6546	1	ST6546	262
GCF_002516435.1_Escherichia_coli_MOD1_EC5139_Contig_ST665	1	ST665	263
GCF_002516325.1_Escherichia_coli_MOD1_EC2541_Contig_ST43	1	ST43	264
GCF_002512415.1_Escherichia_coli_MOD1_EC6383_Contig_ST963	1	ST963	265
GCF_002511615.1_Escherichia_coli_MOD1_EC6294_Contig_ST1084	1	ST1084	266
GCF_002511365.1_Escherichia_coli_MOD1_EC6329_Contig_ST7982	1	ST7982	267
GCF_002484545.1_Escherichia_coli_MOD1_EC6672_Contig_ST955	1	ST955	268
GCF_002468935.1_Escherichia_coli_MOD1_EC6589_Contig_ST746	1	ST746	269
GCF_002467385.1_Escherichia_coli_MOD1_EC6824_Contig_ST314	1	ST314	270
GCF_002463695.1_Escherichia_coli_MOD1_EC5902_Contig_ST1141	1	ST1141	271
GCF_002461905.1_Escherichia_coli_MOD1_EC1547_Contig_ST3	1	ST3	272
GCF_002460435.1_Escherichia_coli_MOD1_EC1696_Contig_ST1907	1	ST1907	273
GCF_002319525.1_Escherichia_coli_F322_Contig_ST9185	1	ST9185	274
GCF_002247965.2_Escherichia_coli_ECCTRSRTH06_Contig_ST1040	1	ST1040	275
GCF_002244125.1_Escherichia_coli_228_2945_Scaffold_ST95	1	ST95	276
GCF_002233195.1_Escherichia_coli_MOD1_EC5029_Contig_ST515	1	ST515	277
GCF_002232595.1_Escherichia_coli_MOD1_EC5094_Contig_ST2171	1	ST2171	278
GCF_002232095.1_Escherichia_coli_MOD1_EC5102_Contig_ST1286	1	ST1286	279
GCF_002229085.1_Escherichia_coli_MOD1_EC5528_Contig_ST6543	1	ST6543	280
GCF_002227705.1_Escherichia_coli_MOD1_EC5626_Contig_ST115	1	ST115	281
GCF_002227555.1_Escherichia_coli_MOD1_EC5658_Contig_ST316	1	ST316	282
GCF_002207125.1_Escherichia_coli_1642_Scaffold_ST5594	1	ST5594	283
GCF_002190535.1_Escherichia_coli_ECOR22_Contig_ST50	1	ST50	284
GCF_002189935.1_Escherichia_coli_ECOR65_Contig_ST681	1	ST681	285
GCF_002110185.1_Escherichia_coli_TA255_Scaffold_STnew_ST	1	ST	286
GCF_002109605.1_Escherichia_coli_M056_Scaffold_ST38	1	ST38	287
GCF_002100045.1_Escherichia_coli_KCJK1477_Contig_ST6684	1	ST6684	288
GCF_002087635.1_Escherichia_coli_OS_09_001_15_Scaffold_ST2200	1	ST2200	289
GCF_002028795.1_Escherichia_coli_SF_264_Contig_ST95	1	ST95	290
GCF_002002815.1_Escherichia_coli_1_2_R2_Contig_ST34	1	ST34	291
GCF_001984855.2_Escherichia_coli_CF111_Contig_ST1850	1	ST1850	292
GCF_001912275.1_Escherichia_coli_200907_Contig_ST295	1	ST295	293
GCF_001910995.1_Escherichia_coli_600035_Contig_ST747	1	ST747	294
GCF_001893875.1_Escherichia_coli_645_Scaffold_ST6396	1	ST6396	295
GCF_001893165.1_Escherichia_coli_489_Scaffold_ST156	1	ST156	296
GCF_001874785.1_Escherichia_coli_AR_0001_Contig_ST131	1	ST131	297
GCF_001677475.2_Escherichia_coli_06_00048_CFSAN004178_Complete_Genome_ST1176	1	ST1176	298
GCF_001614725.1_Escherichia_coli_sheep10_Scaffold_STnew_alleles	1	STnovel	299
GCF_001607715.1_Escherichia_coli_STEC_2764_Scaffold_ST13	1	ST13	300
GCF_001607605.1_Escherichia_coli_STEC_2633_Contig_ST745	1	ST745	301
GCF_001606755.1_Escherichia_coli_STEC_309_Scaffold_ST20	1	ST20	302
GCF_001519335.1_Escherichia_coli_GN02247_Contig_ST847	1	ST847	303
GCF_001309885.1_Escherichia_coli_CO6CE900_Scaffold_ST11	1	ST11	304
GCF_001283765.1_Escherichia_coli_200959_aEPEC_Scaffold_ST29	1	ST29	305
GCF_001283445.1_Escherichia_coli_700149_Contig_ST5234	1	ST5234	306
GCF_001277595.1_Escherichia_coli_300795_aEPEC_Contig_ST337	1	ST337	307
GCF_001266255.1_Escherichia_coli_302312_Contig_ST589	1	ST589	308
GCF_001266015.1_Escherichia_coli_100100_Contig_ST137	1	ST137	309
GCF_001191215.1_Escherichia_coli_CFSAN026817_Contig_ST2217	1	ST2217	310
GCF_000798095.1_Escherichia_coli_CVM_N36312PS_Contig_ST48	1	ST48	311
GCF_000777095.1_Escherichia_coli_upec_41_Scaffold_ST5652	1	ST5652	312
GCF_000713035.1_Escherichia_coli_6_319_05_S3_C2_Contig_ST827	1	ST827	313
GCF_000711375.1_Escherichia_coli_6_175_07_S1_C2_Contig_ST38	1	ST38	314
GCF_000704005.1_Escherichia_coli_2_177_06_S3_C2_Contig_ST5386	1	ST5386	315
GCF_000687125.1_Escherichia_coli_2_011_08_S1_C1_Contig_ST485	1	ST485	316
GCF_000627815.1_Escherichia_coli_1_250_04_S1_C3_Contig_ST449	1	ST449	317
GCF_000619345.1_Escherichia_coli_O145_H28_2009C_3292_Contig_ST342	1	ST342	318
GCF_000529355.1_Escherichia_coli_IS25_Contig_ST167	1	ST167	319
GCF_000459015.1_Escherichia_coli_HVH_198_4_3206106_Scaffold_ST363	1	ST363	320
GCF_000456945.1_Escherichia_coli_HVH_65_4_2262045_Scaffold_ST405	1	ST405	321
GCF_000456265.1_Escherichia_coli_HVH_19_4_7154984_Scaffold_ST95	1	ST95	322
GCF_000355435.2_Escherichia_coli_2845650_Contig_STnew_alleles	1	STnovel	323
GCF_000355395.2_Escherichia_coli_2756500_Contig_STnew_alleles	1	STnovel	324
GCF_000354855.1_Escherichia_coli_MP021566_1_Contig_ST2353	1	ST2353	325
GCF_000352685.1_Escherichia_coli_KTE146_Scaffold_ST5313	1	ST5313	326
GCF_000352585.1_Escherichia_coli_KTE135_Scaffold_ST5478	1	ST5478	327
GCF_000351325.1_Escherichia_coli_KTE233_Scaffold_ST1429	1	ST1429	328
GCF_000326185.1_Escherichia_coli_KTE109_Contig_ST978	1	ST978	329
GCF_000194355.1_Escherichia_coli_JB1_95_Contig_ST294	1	ST294	330
GCF_000190815.1_Escherichia_coli_E1520_Scaffold_ST48	1	ST48	331
GCF_000164435.1_Escherichia_coli_MS_153_1_Scaffold_ST73	1	ST73	332
GCF_000148605.1_Escherichia_coli_UM146_Complete_Genome_ST643	1	ST643	333

## Sheet: Table S3
Table S3: Details of samples analyzed in this study
Urine sample	Date collected	Accession	Sample type	#AmpSeq reads	ST	#Contigs	Assembly size	Paired WG-FAST results	Putative ST (based on WG-FAST)
HS-U-000681	2017-10-16	SRR24939606	Urine	1002870					not definitive
HS-U-000682	2018-02-05	SRR24939605	Urine	780390					ST131
HS-U-000684	2017-12-05	SRR24939430	Urine	655164					ST62
HS-U-000685	2017-10-16	SRR24939477	Urine	1425744					ST12
HS-U-000686	2018-01-22	SRR24939466	Urine	776458				match	ST1431
HS-U-000687	2017-10-16	SRR24939455	Urine	1097866				match	ST69
HS-U-000688	2018-02-05	SRR24939412	Urine	687626					ST14,ST404,ST1193
HS-U-000690	2017-10-16	SRR24939401	Urine	573282					ST12
HS-U-000692	2017-10-24	SRR24939390	Urine	918102				match	ST131
HS-U-000693	2017-12-05	SRR24939347	Urine	580872					ST95
HS-U-000694	2017-11-27	SRR24939604	Urine	1023446					ST131
HS-U-000695	2017-10-24	SRR24939593	Urine	825842					ST131
HS-U-000696	2017-11-27	SRR24939582	Urine	694262				match	ST2626
HS-U-000697	2017-11-27	SRR24939571	Urine	742074					ST69
HS-U-000698	2018-01-22	SRR24939560	Urine	272468					ST69
HS-U-000699	2017-10-16	SRR24939549	Urine	995578				miss	not definitive
HS-U-000700	2017-10-31	SRR24939506	Urine	889370				match	ST11973
HS-U-000701	2017-10-31	SRR24939495	Urine	458350					ST10
HS-U-000702	2017-11-27	SRR24939484	Urine	692822				miss	not definitive
HS-U-000703	2017-10-31	SRR24939441	Urine	636506					ST69
HS-U-000705	2018-02-05	SRR24939429	Urine	711486					ST2569
HS-U-000706	2018-02-05	SRR24939418	Urine	609486					ST1236
HS-U-000707	2018-02-05	SRR24939375	Urine	810556					ST62
HS-U-000708	2017-11-27	SRR24939364	Urine	784238					ST69
HS-U-000710	2018-01-22	SRR24939353	Urine	814756					not definitive
HS-U-000711	2018-01-22	SRR24939534	Urine	967306					ST14,ST404,ST1193
HS-U-000712	2018-03-17	SRR24939523	Urine	932984					ST131
HS-U-000713	2018-01-22	SRR24939512	Urine	588794					not definitive
HS-U-000714	2018-03-17	SRR24939511	Urine	792526					not definitive
HS-U-000715	2018-03-17	SRR24939478	Urine	1519094					not definitive
HS-U-000716	2018-03-17	SRR24939476	Urine	929130					not definitive
HS-U-000717	2018-03-17	SRR24939475	Urine	613712					not definitive
HS-U-000719	2018-03-17	SRR24939474	Urine	664120					not definitive
HS-U-000720	2018-01-22	SRR24939473	Urine	808938				match	ST1125
HS-U-000721	2018-01-22	SRR24939472	Urine	808620					ST357
HS-U-000722	2018-01-22	SRR24939471	Urine	703188					ST73
HS-U-000723	2018-03-17	SRR24939470	Urine	596952					not definitive
HS-U-000724	2018-01-22	SRR24939469	Urine	680384					ST60
HS-U-000725	2018-01-22	SRR24939468	Urine	907130					ST131
HS-U-000726	2018-02-05	SRR24939467	Urine	654578					not definitive
HS-U-000727	2018-02-05	SRR24939465	Urine	477564					ST69
HS-U-000728	2017-10-31	SRR24939464	Urine	963378					not definitive
HS-U-000729	2017-10-31	SRR24939463	Urine	1077210					ST69
HS-U-000730	2017-10-31	SRR24939462	Urine	607676					ST131
HS-U-000731	2017-12-05	SRR24939461	Urine	525828				match	ST131
HS-U-000733	2017-10-31	SRR24939460	Urine	772382					not definitive
HS-U-000734	2018-01-22	SRR24939459	Urine	676904					ST14,ST404,ST1193
HS-U-000735	2017-10-31	SRR24939458	Urine	51264				match	ST12
HS-U-000736	2017-10-31	SRR24939457	Urine	966608				match	ST10
HS-U-000737	2018-02-05	SRR24939456	Urine	677092					ST543
HS-U-000738	2018-02-05	SRR24939454	Urine	532908					ST73
HS-U-000739	2018-01-22	SRR24939453	Urine	600606					ST12
HS-U-000740	2017-10-24	SRR24939452	Urine	998436					ST69
HS-U-000741	2017-10-31	SRR24939451	Urine	666150					not definitive
HS-U-000742	2017-10-31	SRR24939450	Urine	770628					ST14,ST404,ST1193
HS-U-000743	2018-01-22	SRR24939449	Urine	738080					ST73
HS-U-000744	2017-11-27	SRR24939448	Urine	633866					not definitive
HS-U-000745	2018-02-05	SRR24939447	Urine	754596					ST131
HS-U-000746	2017-11-27	SRR24939414	Urine	1086980				match	ST1236
HS-U-000747	2017-11-27	SRR24939413	Urine	953180				match	ST1193
HS-U-000748	2017-11-27	SRR24939411	Urine	695998					ST131
HS-U-000749	2017-11-27	SRR24939410	Urine	962170					ST73
HS-U-000750	2017-11-27	SRR24939409	Urine	534022					ST69
HS-U-000751	2017-11-27	SRR24939408	Urine	744294					ST555
HS-U-000752	2018-01-22	SRR24939407	Urine	824614				match	ST95
HS-U-000753	2017-11-27	SRR24939406	Urine	742156					ST73
HS-U-000755	2017-11-27	SRR24939405	Urine	620178					not definitive
HS-U-000756	2018-03-17	SRR24939404	Urine	766114					ST69
HS-U-000757	2018-03-13	SRR24939403	Urine	795310					ST69
HS-U-000759	2018-03-17	SRR24939402	Urine	996900					ST60
HS-U-000760	2017-11-27	SRR24939400	Urine	787426					ST95
HS-U-000762	2017-11-27	SRR24939399	Urine	528936					not definitive
HS-U-000764	2017-12-05	SRR24939398	Urine	443350					ST95
HS-U-000765	2017-12-05	SRR24939397	Urine	493308					not definitive
HS-U-000766	2018-02-05	SRR24939396	Urine	561810					not definitive
HS-U-000767	2017-12-05	SRR24939395	Urine	658284					ST69
HS-U-000769	2017-12-05	SRR24939394	Urine	643232					ST131
HS-U-000770	2017-12-05	SRR24939393	Urine	733672				match	ST69
HS-U-000771	2017-12-05	SRR24939392	Urine	492232					not definitive
HS-U-000772	2018-02-05	SRR24939391	Urine	584850					ST131
HS-U-000773	2017-12-05	SRR24939389	Urine	618842				match	ST144
HS-U-000774	2018-02-05	SRR24939388	Urine	824402					not definitive
HS-U-000775	2018-01-22	SRR24939387	Urine	846878				match	ST69
HS-U-000776	2017-12-05	SRR24939386	Urine	540498					ST73
HS-U-000777	2017-12-05	SRR24939385	Urine	609386				match	ST38
HS-U-000779	2018-01-22	SRR24939384	Urine	505766					ST69
HS-U-000780	2017-12-05	SRR24939383	Urine	525688				match	ST131
HS-U-000781	2018-02-05	SRR24939350	Urine	542302					not definitive
HS-U-000782	2017-12-05	SRR24939349	Urine	524050				match	ST12
HS-U-000783	2017-12-05	SRR24939348	Urine	512758				match	ST69
HS-U-000784	2017-12-05	SRR24939346	Urine	335554					not definitive
HS-U-000785	2017-12-05	SRR24939345	Urine	578958					not definitive
HS-U-000786	2018-01-22	SRR24939344	Urine	634716					ST131
HS-U-000787	2017-12-05	SRR24939343	Urine	702920					ST69
HS-U-000788	2017-12-05	SRR24939342	Urine	605924					ST69
HS-U-000789	2017-12-05	SRR24939341	Urine	673156					not definitive
HS-U-000790	2017-12-05	SRR24939340	Urine	676524					ST131
HS-U-000791	2017-12-05	SRR24939339	Urine	524108				match	ST144
HS-U-000792	2018-01-22	SRR24939338	Urine	957148					not definitive
HS-U-000793	2018-03-17	SRR24939337	Urine	931614					not definitive
HS-U-000794	2018-03-13	SRR24939603	Urine	657728					not definitive
HS-U-000797	2018-03-13	SRR24939602	Urine	651314					ST95
HS-U-000798	2018-03-13	SRR24939601	Urine	251368					ST152
HS-U-000800	2018-03-17	SRR24939600	Urine	659140					ST12
HS-U-000801	2018-03-17	SRR24939599	Urine	781540					not definitive
HS-U-000803	2018-03-17	SRR24939598	Urine	918962					ST131
HS-U-000804	2018-03-13	SRR24939597	Urine	532900					ST12
HS-U-000806	2018-03-17	SRR24939596	Urine	871078					ST23
HS-U-000807	2018-03-17	SRR24939595	Urine	724596					not definitive
HS-U-000808	2018-03-13	SRR24939594	Urine	536778					not definitive
HS-U-000809	2018-03-17	SRR24939592	Urine	766570					not definitive
HS-U-000810	2018-03-13	SRR24939591	Urine	681738					not definitive
HS-U-000811	2018-03-17	SRR24939590	Urine	931532					ST14,ST404,ST1193
HS-U-000812	2018-03-17	SRR24939589	Urine	692166					ST73
HS-U-000814	2018-03-13	SRR24939588	Urine	605498					not definitive
HS-U-000815	2018-03-17	SRR24939587	Urine	690654					ST131
HS-U-000816	2018-03-17	SRR24939586	Urine	644988					not definitive
HS-U-000817	2018-03-17	SRR24939585	Urine	754810					ST14,ST404,ST1193
HS-U-000819	2018-03-17	SRR24939584	Urine	705948					ST648
HS-U-000820	2018-03-13	SRR24939583	Urine	627604					not definitive
HS-U-000821	2018-03-17	SRR24939581	Urine	627146					ST131
HS-U-000822	2018-03-13	SRR24939580	Urine	633432				match	ST12
HS-U-000823	2018-03-13	SRR24939579	Urine	616568					ST14,ST404,ST1193
HS-U-000825	2018-03-13	SRR24939578	Urine	559148					ST95
HS-U-000826	2018-03-17	SRR24939577	Urine	635502					ST69
HS-U-000829	2018-03-17	SRR24939576	Urine	486302					not definitive
HS-U-000832	2018-03-17	SRR24939575	Urine	702872					not definitive
HS-U-000833	2018-03-17	SRR24939574	Urine	324026					not definitive
HS-U-000837	2018-03-17	SRR24939573	Urine	717244					ST95
HS-U-000839	2018-03-17	SRR24939572	Urine	885056					not definitive
HS-U-000840	2018-03-13	SRR24939570	Urine	394792				match	ST73
HS-U-000846	2018-03-17	SRR24939569	Urine	706130					not definitive
HS-U-000847	2018-03-13	SRR24939568	Urine	968818					not definitive
HS-U-000849	2018-03-13	SRR24939567	Urine	862682					not definitive
HS-U-000850	2017-11-27	SRR24939566	Urine	835792					not definitive
HS-U-000851	2017-11-27	SRR24939565	Urine	702350					not definitive
HS-U-000852	2018-02-05	SRR24939564	Urine	635214					ST14,ST404,ST1193
HS-U-000854	2017-10-16	SRR24939563	Urine	673790				match	ST59
HS-U-000855	2017-11-27	SRR24939562	Urine	1038186				match	ST69
HS-U-000856	2018-02-05	SRR24939561	Urine	465106					ST12
HS-U-000858	2017-10-24	SRR24939559	Urine	893296					ST131
HS-U-000859	2018-02-05	SRR24939558	Urine	647580					ST14,ST404,ST1193
HS-U-000860	2018-01-22	SRR24939557	Urine	495510				match	ST144
HS-U-000861	2018-02-05	SRR24939556	Urine	720372				match	ST131
HS-U-000862	2017-10-16	SRR24939555	Urine	716998					not definitive
HS-U-000863	2017-10-24	SRR24939554	Urine	627970					ST12
HS-U-000864	2017-12-05	SRR24939553	Urine	608058					ST937
HS-U-000865	2018-01-22	SRR24939552	Urine	513070					ST12
HS-U-000866	2017-10-24	SRR24939551	Urine	328166					NOT IN WGFAST OUTPUT - ST12?
HS-U-000867	2017-10-16	SRR24939550	Urine	647804				match	ST131
HS-U-000868	2017-10-24	SRR24939548	Urine	1180836					ST69
HS-U-000869	2017-10-24	SRR24939547	Urine	1094900					ST10
HS-U-000870	2017-10-24	SRR24939546	Urine	1003508					not definitive
HS-U-000871	2018-02-05	SRR24939545	Urine	861520					ST14,ST404,ST1193
HS-U-000872	2018-02-05	SRR24939544	Urine	755708					not definitive
HS-U-000873	2017-10-24	SRR24939543	Urine	936006				near miss	not definitive
HS-U-000874	2018-01-22	SRR24939510	Urine	547160					not definitive
HS-U-000876	2017-11-27	SRR24939509	Urine	633114					not definitive
HS-U-000877	2017-10-24	SRR24939508	Urine	898386				match	ST404
HS-U-000878	2018-01-22	SRR24939507	Urine	458756				miss	not definitive
HS-U-000879	2017-10-16	SRR24939505	Urine	926922				match	ST117
HS-U-000880	2017-10-16	SRR24939504	Urine	345048					ST23
HS-U-000881	2018-02-05	SRR24939503	Urine	529466					not definitive
HS-U-000882	2018-02-05	SRR24939502	Urine	548060					ST131
HS-U-000883	2017-11-27	SRR24939501	Urine	908520					ST73
HS-U-000884	2017-11-27	SRR24939500	Urine	1061884				match	ST69
HS-U-000885	2018-01-22	SRR24939499	Urine	464884					ST12
HS-U-000887	2018-03-17	SRR24939498	Urine	933846					ST14,ST404,ST1193
HS-U-000888	2018-03-17	SRR24939497	Urine	1468724					ST38
HS-U-000889	2018-03-17	SRR24939496	Urine	1335864					ST69
HS-U-000890	2018-03-17	SRR24939494	Urine	811322					not definitive
HS-U-000892	2018-03-17	SRR24939493	Urine	981016					ST38
HS-U-000894	2018-03-13	SRR24939492	Urine	670044					ST73
HS-U-000895	2018-03-17	SRR24939491	Urine	615862					ST357
HS-U-000896	2018-03-17	SRR24939490	Urine	609414					not definitive
HS-U-000898	2018-03-13	SRR24939489	Urine	607844					not definitive
HS-U-000900	2018-03-17	SRR24939488	Urine	778166					ST14,ST404,ST1193
HS-U-000905	2018-03-13	SRR24939487	Urine	657100					ST69
HS-U-000908	2018-03-17	SRR24939486	Urine	543134					not definitive
HS-U-000909	2018-03-13	SRR24939485	Urine	564522				match	ST73
HS-U-000910	2018-03-17	SRR24939483	Urine	642768					ST12
HS-U-000914	2018-03-13	SRR24939482	Urine	570870					not definitive
HS-U-000915	2018-03-17	SRR24939481	Urine	764238					ST131
HS-U-000916	2018-03-17	SRR24939480	Urine	631730					ST73
HS-U-000918	2018-03-17	SRR24939479	Urine	729742					ST648
HS-U-000921	2018-03-17	SRR24939446	Urine	713266					not definitive
HS-U-000922	2018-03-17	SRR24939445	Urine	397898					ST12
HS-U-000923	2018-03-17	SRR24939444	Urine	610222					ST73
HS-U-000924	2018-03-17	SRR24939443	Urine	583338					ST69
HS-U-000925	2018-03-13	SRR24939442	Urine	568404					ST131
HS-U-000927	2018-03-17	SRR24939440	Urine	334472					not definitive
HS-U-000930	2018-03-17	SRR24939439	Urine	546856					ST12
HS-U-000931	2018-03-17	SRR24939438	Urine	904462					not definitive
HS-U-000934	2018-03-13	SRR24939437	Urine	357042				match	ST131
HS-U-000935	2018-03-13	SRR24939436	Urine	508340					ST95
HS-U-000936	2018-03-17	SRR24939435	Urine	901948					ST14,ST404,ST1193
HS-U-000938	2018-09-24	SRR24939434	Urine	623698					ST95
HS-U-000939	2018-09-24	SRR24939433	Urine	548828					ST349
HS-U-000940	2018-09-24	SRR24939432	Urine	746016					not definitive
HS-U-000941	2018-09-24	SRR24939431	Urine	654112					not definitive
HS-U-000942	2018-09-24	SRR24939428	Urine	808966					not definitive
HS-U-000943	2018-09-24	SRR24939427	Urine	534228					ST14,ST404,ST1193
HS-U-000944	2018-09-24	SRR24939426	Urine	578322					not definitive
HS-U-000945	2018-09-24	SRR24939425	Urine	488468					ST469
HS-U-000946	2018-09-24	SRR24939424	Urine	630416					ST131
HS-U-000947	2018-09-24	SRR24939423	Urine	514890					ST95
HS-U-000948	2018-09-24	SRR24939422	Urine	723572					ST95
HS-U-000950	2018-09-24	SRR24939421	Urine	118708					not definitive
HS-U-000951	2018-09-24	SRR24939420	Urine	737746					ST73
HS-U-000953	2018-09-24	SRR24939419	Urine	480748					ST753
HS-U-000954	2018-09-24	SRR24939417	Urine	654626					ST69
HS-U-000955	2018-09-24	SRR24939416	Urine	354798					ST349
HS-U-000956	2018-09-24	SRR24939415	Urine	369758					not definitive
HS-U-000957	2018-09-24	SRR24939382	Urine	765492					ST131
HS-U-000958	2018-09-24	SRR24939381	Urine	742458					ST69
HS-U-000959	2018-09-24	SRR24939380	Urine	364862					ST155
HS-U-000960	2018-09-24	SRR24939379	Urine	258844					ST12
HS-U-000961	2018-09-24	SRR24939378	Urine	584740					ST12
HS-U-000962	2018-09-24	SRR24939377	Urine	493506					ST95
HS-U-000964	2018-09-24	SRR24939376	Urine	487752					ST73
HS-U-000965	2018-09-24	SRR24939374	Urine	357874					ST73
HS-U-000966	2018-09-24	SRR24939373	Urine	442842					not definitive
HS-U-000968	2018-09-24	SRR24939372	Urine	490652					ST38
HS-U-000969	2018-09-24	SRR24939371	Urine	512110					ST95
HS-U-000970	2018-09-24	SRR24939370	Urine	561248					not definitive
HS-U-000971	2018-09-24	SRR24939369	Urine	243702					ST131
HS-U-000972	2018-09-24	SRR24939368	Urine	224930					ST73
HS-U-000973	2018-09-24	SRR24939367	Urine	291382					ST69
HS-U-000978	2018-09-24	SRR24939366	Urine	479398					not definitive
HS-U-000979	2018-09-24	SRR24939365	Urine	596858					ST73
HS-U-000686-03	2018-01-22	SRR24939363	Isolate from urine		ST1431	98	4950931
HS-U-000687-03	2017-10-16	SRR24939362	Isolate from urine		ST69	93	5284510
HS-U-000692-03	2017-10-24	SRR24939361	Isolate from urine		ST131	67	5009202
HS-U-000696-03	2017-11-27	SRR24939360	Isolate from urine		ST2626	105	5098882
HS-U-000699-03	2017-10-16	SRR24939359	Isolate from urine		ST11974	174	5223921
HS-U-000700-03	2017-10-31	SRR24939358	Isolate from urine		ST11973	121	5232800
HS-U-000702-03	2017-11-27	SRR24939357	Isolate from urine		ST73	111	5203578
HS-U-000720-03	2018-01-22	SRR24939356	Isolate from urine		ST12	74	5117827
HS-U-000720-04	2018-01-22	SRR24939355	Isolate from urine		ST1125	85	4926045
HS-U-000731-03	2017-12-05	SRR24939354	Isolate from urine		ST131	190	5228220
HS-U-000735-03	2017-10-31	SRR24939352	Isolate from urine		ST12	157	5268272
HS-U-000736-03	2017-10-31	SRR24939351	Isolate from urine		ST10	241	5285895
HS-U-000746-03	2017-11-27	SRR24939542	Isolate from urine		ST1236	100	4955680
HS-U-000747-03	2017-11-27	SRR24939541	Isolate from urine		ST1193	89	5149896
HS-U-000752-03	2018-01-22	SRR24939540	Isolate from urine		ST95	95	5068992
HS-U-000770-03	2017-12-05	SRR24939539	Isolate from urine		ST69	126	5337003
HS-U-000773-03	2017-12-05	SRR24939538	Isolate from urine		ST144	145	5185602
HS-U-000775-03	2018-01-22	SRR24939537	Isolate from urine		ST69	136	5380767
HS-U-000777-03	2017-12-05	SRR24939536	Isolate from urine		ST38	112	5115324
HS-U-000780-03	2017-12-05	SRR24939535	Isolate from urine		ST131	132	5017790
HS-U-000782-03	2017-12-05	SRR24939533	Isolate from urine		ST12	85	5087469
HS-U-000783-03	2017-12-05	SRR24939532	Isolate from urine		ST69	299	5362105
HS-U-000791-03	2017-12-05	SRR24939531	Isolate from urine		ST144	94	5142853
HS-U-000822-03	2018-03-13	SRR24939530	Isolate from urine		ST12	139	5318727
HS-U-000840-03	2018-03-13	SRR24939529	Isolate from urine		ST73	175	5294595
HS-U-000854-03	2017-10-16	SRR24939528	Isolate from urine		ST59	216	5170349
HS-U-000855-03	2017-11-27	SRR24939527	Isolate from urine		ST69	200	5380269
HS-U-000860-03	2018-01-22	SRR24939526	Isolate from urine		ST144	112	5020237
HS-U-000861-03	2018-02-05	SRR24939525	Isolate from urine		ST131	84	5169068
HS-U-000867-03	2017-10-16	SRR24939524	Isolate from urine		ST131	89	5266203
HS-U-000873-03	2017-10-24	SRR24939522	Isolate from urine		ST131	178	5182785
HS-U-000877-03	2017-10-24	SRR24939521	Isolate from urine		ST404	142	5362548
HS-U-000878-04	2018-01-22	SRR24939520	Isolate from urine		ST8103	44	4869905
HS-U-000879-03	2017-10-16	SRR24939519	Isolate from urine		ST117	151	5121309
HS-U-000884-03	2017-11-27	SRR24939518	Isolate from urine		ST69	217	5485544
HS-U-000909-03	2018-03-13	SRR24939517	Isolate from urine		ST73	123	5228804
HS-U-000934-03	2018-03-13	SRR24939516	Isolate from urine		ST131	133	5187503
HS-U-000946-09	2018-09-24	SRR24939515	Isolate from urine		ST131	1838	6504493
HS-U-000910-11	2018-03-17	SRR24939514	Isolate from urine		ST12	294	5289565
HS-U-000946-06	2018-09-24	SRR24939513	Isolate from urine		ST2795	364	5142834

## Sheet: Table S4
Table S4: Per sample estimated costs of ColiSeq
Item	Total estimated cost	Preps	Per sample estimated cost
Norgen Urine DNA Isolation Kit	521	100	5.21
Promega PCR master mix	970	1000	1
AMPure XP beads	1432	2400	3.2
Primers	100	100	1
SequalPrep Normalization 96-well	2205	960	2.3
Qubit dsDNA kit	360	500	1
Kapa HiFi HotStart ReadyMix	507	250	2.028
Sequencing	$400-1600A	192	$2-8
Misc. plastics	2	1	2
		total:	$20-28
ABased on sequencing depth of ~1000 to ~85,000 paired end eads per sample

## Sheet: Table S5
Table S5: Breadth of coverage across ColiSeq amplicons
	Breadth of coverage (at depth of 3x) for each ColiSeq target
	B21_02246 (species)	B21_02129 (SLIMv1)	B21_01711 (SLIMv2)	B21_00966	B21_01903	B21_01907	B21_01912	B21_01973	B21_03426	B21_03444	B21_03573	B21_04060	B21_04066
HS-U-000681	100	100	100	100	100	100	100	100	100	100	100	100	100
HS-U-000682	100	100	100	100	100	100	100	100	100	100	100	100	100
HS-U-000684	100	100	100	100	100	100	100	100	100	100	100	100	100
HS-U-000685	100	100	100	100	100	100	100	100	100	100	100	100	100
HS-U-000686	100	100	100	100	100	100	100	100	100	100	100	100	100
HS-U-000687	100	100	100	100	100	100	100	100	100	100	100	100	100
HS-U-000688	100	100	100	100	100	100	100	100	100	100	100	100	100
HS-U-000690	100	100	100	100	100	100	100	100	100	100	100	100	100
HS-U-000692	100	100	100	100	100	100	100	100	100	100	100	100	100
HS-U-000693	100	100	100	100	100	100	100	100	100	100	100	100	100
HS-U-000694	100	100	100	100	100	100	100	100	100	100	100	100	100
HS-U-000695	100	100	100	100	100	100	100	100	100	100	100	100	100
HS-U-000696	100	100	100	100	96.5986	100	100	100	100	100	100	100	100
HS-U-000697	100	100	100	100	100	100	100	100	100	100	100	100	100
HS-U-000698	100	100	100	100	89.7959	100	100	100	100	100	100	100	100
HS-U-000699	100	100	100	100	100	100	100	100	100	100	100	100	100
HS-U-000700	100	100	100	100	100	100	100	100	100	100	100	100	100
HS-U-000701	100	100	100	100	100	100	100	100	100	100	100	100	100
HS-U-000702	100	100	100	100	100	100	100	100	100	100	100	100	100
HS-U-000703	100	100	100	100	100	100	100	100	100	100	100	100	100
HS-U-000705	100	100	100	100	100	100	100	100	100	100	100	100	100
HS-U-000706	100	100	100	100	78.9116	100	100	100	100	100	100	100	100
HS-U-000707	100	100	100	100	100	100	100	100	100	100	100	100	100
HS-U-000708	100	100	100	100	100	100	100	100	100	100	100	100	100
HS-U-000710	100	100	100	100	100	100	100	100	100	100	100	100	100
HS-U-000711	100	100	100	100	100	100	100	100	100	100	100	100	100
HS-U-000712	100	100	100	100	53.0612	100	100	100	100	100	100	100	100
HS-U-000713	100	100	100	100	91.8367	100	100	100	100	100	100	100	100
HS-U-000714	100	100	100	100	100	100	100	100	100	100	100	100	100
HS-U-000715	100	100	100	100	100	100	100	100	100	100	100	100	100
HS-U-000716	100	100	100	100	100	100	100	100	100	100	100	100	100
HS-U-000717	100	100	100	100	100	100	100	100	100	100	100	100	100
HS-U-000719	100	100	100	100	100	100	100	100	100	100	100	100	100
HS-U-000720	100	100	100	100	100	100	100	100	100	100	100	100	100
HS-U-000721	100	100	100	100	100	100	100	100	100	100	100	100	100
HS-U-000722	100	100	100	100	100	100	100	100	100	100	100	100	100
HS-U-000723	100	100	100	100	100	100	100	100	100	100	100	100	100
HS-U-000724	100	100	100	100	77.551	100	100	100	100	100	100	100	100
HS-U-000725	100	100	100	100	100	100	100	100	100	100	100	100	100
HS-U-000726	100	100	100	100	100	100	100	100	100	100	100	100	100
HS-U-000727	100	100	100	100	100	100	100	100	100	100	100	100	100
HS-U-000728	100	100	100	100	100	100	100	100	100	100	100	100	100
HS-U-000729	100	100	100	100	100	100	100	100	100	100	100	100	100
HS-U-000730	100	100	100	100	100	100	100	100	100	100	100	100	100
HS-U-000731	100	100	100	100	100	100	100	100	100	100	100	100	100
HS-U-000733	100	100	100	100	100	100	100	100	100	100	100	100	100
HS-U-000734	100	100	100	100	100	100	100	100	100	100	100	100	100
HS-U-000735	100	100	100	100	0	100	100	100	100	100	100	100	100
HS-U-000736	100	100	100	100	100	100	100	100	100	100	100	100	100
HS-U-000737	100	100	100	100	100	100	100	100	100	100	100	100	100
HS-U-000738	100	100	100	100	100	100	100	100	100	100	100	100	100
HS-U-000739	100	100	100	100	100	100	100	100	100	100	100	100	100
HS-U-000740	100	100	100	100	100	100	100	100	100	100	100	100	100
HS-U-000741	100	100	100	100	100	100	100	100	100	100	100	100	100
HS-U-000742	100	100	100	100	100	100	100	100	100	100	100	100	100
HS-U-000743	100	100	100	100	70.7483	100	100	100	100	100	100	100	100
HS-U-000744	100	100	100	100	93.8776	100	100	100	100	100	100	100	100
HS-U-000745	100	100	100	100	26.5306	100	100	100	100	100	100	100	100
HS-U-000746	100	100	100	100	100	100	100	100	100	100	100	100	100
HS-U-000747	100	100	100	100	100	100	100	100	100	100	100	100	100
HS-U-000748	100	100	100	100	100	100	100	100	100	100	100	100	100
HS-U-000749	100	100	100	100	100	100	100	100	100	100	100	100	100
HS-U-000750	100	100	100	100	100	100	100	100	100	100	100	100	100
HS-U-000751	100	100	100	100	100	100	100	100	100	100	100	100	100
HS-U-000752	100	100	100	100	100	100	100	100	100	100	100	100	100
HS-U-000753	100	100	100	100	100	100	100	100	100	100	100	100	100
HS-U-000755	100	100	100	100	100	100	100	100	100	100	100	100	100
HS-U-000756	100	100	100	100	100	100	100	100	100	100	100	100	100
HS-U-000757	100	100	100	100	100	100	100	100	100	100	100	100	100
HS-U-000759	100	100	100	100	100	100	100	100	100	100	100	100	100
HS-U-000760	100	100	100	100	36.0544	100	100	100	100	100	100	100	100
HS-U-000762	100	100	100	100	76.1905	100	100	100	100	100	100	100	100
HS-U-000764	100	100	100	100	78.9116	100	100	100	100	100	100	100	100
HS-U-000765	100	100	100	100	100	100	100	100	100	100	100	100	100
HS-U-000766	100	100	100	100	4.08163	100	100	100	100	100	100	100	100
HS-U-000767	100	100	100	100	100	100	100	100	100	100	100	100	100
HS-U-000769	100	100	100	100	100	100	100	100	100	100	100	100	100
HS-U-000770	100	100	100	100	100	100	100	100	100	100	100	100	100
HS-U-000771	100	100	100	100	100	100	100	100	100	100	100	100	100
HS-U-000772	100	100	100	100	0	100	100	100	100	100	100	100	100
HS-U-000773	100	100	100	100	100	100	100	100	100	100	100	100	100
HS-U-000774	100	100	100	100	100	100	100	100	100	100	100	100	100
HS-U-000775	100	100	100	100	100	100	100	100	100	100	100	100	100
HS-U-000776	100	100	100	100	100	100	100	100	100	100	100	100	100
HS-U-000777	100	100	100	100	100	100	100	100	100	100	100	100	100
HS-U-000779	100	100	100	100	100	100	100	100	100	100	100	100	100
HS-U-000780	100	100	100	0	95.9184	100	100	100	100	100	100	100	100
HS-U-000781	100	100	100	100	100	100	100	100	100	100	100	100	100
HS-U-000782	100	100	100	100	100	100	100	100	100	100	100	100	100
HS-U-000783	100	100	100	100	100	100	100	100	100	100	100	100	100
HS-U-000784	100	100	100	100	100	100	100	100	100	100	100	100	100
HS-U-000785	100	100	100	100	100	100	100	100	100	100	100	100	100
HS-U-000786	100	100	100	100	100	100	100	100	100	100	100	100	100
HS-U-000787	100	100	100	100	100	100	100	100	100	100	100	100	100
HS-U-000788	100	100	100	100	100	100	100	100	100	100	100	100	100
HS-U-000789	100	100	100	100	70.7483	100	100	100	100	100	100	100	100
HS-U-000790	100	100	100	100	100	100	100	100	100	100	100	100	100
HS-U-000791	100	100	100	100	69.3878	100	100	100	100	100	100	100	100
HS-U-000792	100	100	100	100	100	100	100	100	100	100	100	100	100
HS-U-000793	100	100	100	100	100	100	100	100	100	100	100	100	100
HS-U-000794	100	100	100	100	87.7551	100	100	100	100	100	100	100	100
HS-U-000797	100	100	100	100	100	100	100	100	100	100	100	100	100
HS-U-000798	100	91.6031	79.9283	84.6667	100	21.0227	0	0	100	100	96.7033	62.7907	100
HS-U-000800	100	100	100	100	100	100	100	100	100	100	100	100	100
HS-U-000801	100	100	100	100	100	100	100	100	100	100	100	100	100
HS-U-000803	100	100	100	100	100	100	100	100	100	100	100	100	100
HS-U-000804	100	100	100	100	100	100	100	100	100	100	100	100	100
HS-U-000806	100	100	100	100	100	100	100	100	100	100	100	100	100
HS-U-000807	100	100	100	100	100	100	100	100	100	100	100	100	100
HS-U-000808	100	100	100	100	100	100	100	100	100	100	100	100	100
HS-U-000809	100	100	100	100	100	100	100	100	100	100	100	100	100
HS-U-000810	100	100	100	100	100	100	100	100	100	100	100	100	100
HS-U-000811	100	100	100	100	70.7483	100	100	100	100	100	100	100	100
HS-U-000812	100	100	100	100	100	100	100	100	100	100	100	100	100
HS-U-000814	100	100	100	100	96.5986	100	100	100	100	100	100	100	100
HS-U-000815	100	100	100	100	72.1088	100	100	100	100	100	100	100	100
HS-U-000816	100	100	100	100	36.0544	100	100	100	100	100	100	100	100
HS-U-000817	100	100	100	100	100	100	100	100	100	100	100	100	100
HS-U-000819	100	100	100	100	100	100	100	100	100	100	100	100	100
HS-U-000820	100	100	100	100	100	100	100	100	100	100	100	100	100
HS-U-000821	100	100	100	100	100	100	100	100	100	100	100	100	100
HS-U-000822	100	100	100	100	100	100	100	100	100	100	100	100	100
HS-U-000823	100	100	100	100	96.5986	100	100	100	100	100	100	100	100
HS-U-000825	100	100	100	100	100	100	100	100	100	100	100	100	100
HS-U-000826	100	100	100	100	100	100	100	100	100	100	100	100	100
HS-U-000829	100	100	100	100	87.0748	100	100	100	100	100	100	100	100
HS-U-000832	100	100	100	100	100	100	100	100	100	100	100	100	100
HS-U-000833	100	100	100	100	100	100	100	100	100	100	100	100	100
HS-U-000837	100	100	100	100	100	100	100	100	100	100	100	100	100
HS-U-000839	100	100	100	100	93.8776	100	100	100	100	100	100	100	100
HS-U-000840	100	100	100	100	100	100	100	100	100	100	100	100	100
HS-U-000846	100	100	100	100	82.9932	100	100	100	100	100	100	100	100
HS-U-000847	100	100	100	100	89.1156	100	100	100	100	100	100	100	100
HS-U-000849	100	100	100	100	100	100	100	100	100	100	100	100	100
HS-U-000850	100	100	100	100	100	100	100	100	100	100	100	100	100
HS-U-000851	100	100	100	100	100	100	100	100	100	100	100	100	100
HS-U-000852	100	100	100	100	100	100	100	100	100	100	100	100	100
HS-U-000854	100	100	100	100	100	100	100	100	100	100	100	100	100
HS-U-000855	100	100	100	100	100	100	100	100	100	100	100	100	100
HS-U-000856	100	100	100	100	100	100	100	100	100	100	100	100	100
HS-U-000858	100	100	100	100	100	100	100	100	100	100	100	100	100
HS-U-000859	100	100	100	100	77.551	100	100	100	100	100	100	100	100
HS-U-000860	100	100	100	100	100	100	100	100	100	100	100	100	100
HS-U-000861	100	100	100	100	100	100	100	100	100	100	100	100	100
HS-U-000862	100	100	100	100	100	100	100	100	100	100	100	100	100
HS-U-000863	100	100	100	100	100	100	100	100	100	100	100	100	100
HS-U-000864	100	100	100	100	100	100	100	100	100	100	100	100	100
HS-U-000865	100	100	100	100	100	100	100	100	100	100	100	100	100
HS-U-000866	100	91.6031	79.9283	46.6667	100	69.3182	0	0	100	100	100	100	75
HS-U-000867	100	100	100	100	100	100	100	100	100	100	100	100	100
HS-U-000868	100	100	100	100	100	100	100	100	100	100	100	100	100
HS-U-000869	100	100	100	100	100	100	100	100	100	100	100	100	100
HS-U-000870	100	100	100	100	100	100	100	100	100	100	100	100	100
HS-U-000871	100	100	100	100	100	100	100	100	100	100	100	100	100
HS-U-000872	100	100	100	100	100	100	100	100	100	100	100	100	100
HS-U-000873	100	100	100	100	100	100	100	100	100	100	100	100	100
HS-U-000874	100	100	100	100	100	100	100	100	100	100	100	100	100
HS-U-000876	100	100	100	100	100	100	100	100	100	100	100	100	100
HS-U-000877	100	100	100	100	100	100	100	100	100	100	100	100	100
HS-U-000878	100	100	100	100	100	100	100	100	100	100	100	100	100
HS-U-000879	100	100	100	100	100	100	100	100	100	100	100	100	100
HS-U-000880	100	100	100	100	100	100	100	100	100	100	100	100	100
HS-U-000881	100	100	100	100	67.3469	100	100	100	100	100	100	100	100
HS-U-000882	100	100	100	100	100	100	100	100	100	100	100	100	100
HS-U-000883	100	100	100	100	100	100	100	100	100	100	100	100	100
HS-U-000884	100	100	100	100	100	100	100	100	100	100	100	100	100
HS-U-000885	100	100	100	100	100	100	100	100	100	100	100	100	100
HS-U-000887	100	100	100	100	100	100	100	100	100	100	100	100	100
HS-U-000888	100	100	100	100	100	100	100	100	100	100	100	100	100
HS-U-000889	100	100	100	100	44.898	100	100	100	100	100	100	100	100
HS-U-000890	100	100	100	100	100	100	100	100	100	100	100	100	100
HS-U-000892	100	100	100	100	100	100	100	100	100	100	100	100	100
HS-U-000894	100	100	100	100	100	100	100	100	100	100	100	100	100
HS-U-000895	100	100	100	100	68.0272	100	100	100	100	100	100	100	100
HS-U-000896	100	100	100	100	100	100	100	100	100	100	100	100	100
HS-U-000898	100	100	100	100	100	100	100	100	100	100	100	100	100
HS-U-000900	100	100	100	100	100	100	100	100	100	100	100	100	100
HS-U-000905	100	100	100	100	100	100	100	100	100	100	100	100	100
HS-U-000908	100	100	100	100	93.8776	100	100	100	100	100	100	100	100
HS-U-000909	100	100	100	100	100	100	100	100	100	100	100	100	100
HS-U-000910	100	100	100	100	100	100	100	100	100	100	100	100	100
HS-U-000914	100	100	100	100	100	100	100	100	100	100	100	100	100
HS-U-000915	100	100	100	100	70.068	100	100	100	100	100	100	100	100
HS-U-000916	100	100	100	100	100	100	100	100	100	100	100	100	100
HS-U-000918	100	100	100	100	35.3741	100	100	100	100	100	100	100	100
HS-U-000921	100	100	100	100	100	100	100	100	100	100	100	100	100
HS-U-000922	100	100	100	100	100	100	100	44.3925	100	100	100	100	100
HS-U-000923	100	100	100	100	21.7687	100	100	100	100	100	100	100	100
HS-U-000924	100	100	100	100	100	100	100	100	100	100	100	100	100
HS-U-000925	100	100	100	100	100	100	100	100	100	100	100	100	100
HS-U-000927	100	100	100	100	100	100	100	100	100	100	100	100	100
HS-U-000930	100	100	100	100	100	100	100	100	100	100	100	100	100
HS-U-000931	100	100	100	100	100	100	100	100	100	100	100	100	100
HS-U-000934	100	100	100	100	100	100	100	100	100	100	100	100	100
HS-U-000935	100	100	100	100	29.2517	100	100	100	100	100	100	100	100
HS-U-000936	100	100	100	100	100	100	100	100	100	100	100	100	100
HS-U-000938	100	100	100	100	100	100	100	100	100	100	100	100	100
HS-U-000939	100	100	100	100	100	100	100	100	100	100	100	100	100
HS-U-000940	100	100	100	100	100	100	100	100	100	100	100	100	100
HS-U-000941	100	100	100	100	100	100	100	100	100	100	100	100	100
HS-U-000942	100	100	100	100	100	100	100	100	100	100	100	100	100
HS-U-000943	100	100	100	100	50.3401	100	100	100	100	100	100	100	100
HS-U-000944	100	100	100	100	100	100	100	100	100	100	100	100	100
HS-U-000945	100	100	100	100	100	100	100	100	100	100	100	100	100
HS-U-000946	100	100	100	100	100	100	100	100	100	100	100	100	100
HS-U-000947	100	100	100	100	100	100	100	100	100	100	100	100	100
HS-U-000948	100	100	100	100	100	100	100	100	100	100	100	100	100
HS-U-000950	100	100	100	100	0	100	100	100	100	100	100	100	100
HS-U-000951	100	100	100	100	100	100	100	100	100	100	100	100	100
HS-U-000953	100	100	100	100	100	100	100	100	100	100	100	100	100
HS-U-000954	100	100	100	100	100	100	100	100	100	100	100	100	100
HS-U-000955	100	100	100	100	100	100	100	100	100	100	100	100	100
HS-U-000956	100	100	100	100	100	100	100	100	100	100	100	100	100
HS-U-000957	100	100	100	100	100	100	100	100	100	100	100	100	100
HS-U-000958	100	100	100	100	78.9116	100	100	100	100	100	100	100	100
HS-U-000959	100	100	100	100	100	100	100	100	100	100	100	100	100
HS-U-000960	100	100	100	100	100	100	100	45.3271	100	100	100	100	100
HS-U-000961	100	100	100	100	100	100	100	100	100	100	100	100	100
HS-U-000962	100	100	100	100	100	100	100	100	100	100	100	100	100
HS-U-000964	100	100	100	100	100	100	100	100	100	100	100	100	100
HS-U-000965	100	100	100	100	100	100	100	100	100	100	100	100	100
HS-U-000966	100	100	100	100	100	100	100	100	100	100	100	100	100
HS-U-000968	100	100	100	100	100	100	100	100	100	100	100	100	100
HS-U-000969	100	100	100	100	100	100	100	100	100	100	100	100	100
HS-U-000970	100	100	100	100	78.9116	100	100	100	100	100	100	100	100
HS-U-000971	100	100	100	100	100	100	100	100	100	100	100	100	100
HS-U-000972	100	100	100	100	80.2721	100	100	100	100	100	100	100	100
HS-U-000973	100	100	100	100	69.3878	100	100	100	100	100	100	100	100
HS-U-000978	100	100	100	100	100	100	100	100	100	100	100	100	100
HS-U-000979	100	100	100	100	100	100	100	100	100	100	100	100	100

## Sheet: Table S6
Table S6: Sequence of SLIMv2 ASV variants
ASV name	Frequency	Sequence
4bebf4b720a328bb27991c67bdd0c3a2	81	CACTGCATCCGTATTTATGGCGCGAAGGAAAGGATTTCCCGCCTTCGCCCGCGCGGATGGATGCTCTGCTGAAAGCTAACACATTGCGCCTGTCGCTGACCTTTAACCCTGCACATGCGCAGCAAAAAATCGCCAGCGGCGATTTGCCTGCAAGCAGTTACAGTTTTGGTTTTCGCGAGGGGATGATTGGCAACGTCCATTTCGTCACCATTCCTGCCAACGCGAATGCCAGTGCTGCGG
5e070755c3418ef0eaf26ce443097dd0	37	CACTGCATCCGTATTTGTGGCGCGAAGGAAAGGATTTCCCGCCTTCGCCCGCGCGGATGGATGCTCTGCTGAAAGCTAACACATTGCGCCTGTCGCTGACCTTTAACCCCGCGCATGCGCAGCAAAAAATCGCCAGCGGCGATTTGCCTGCAAGCAGTTACAGTTTTGGTTTTCGCGAGGGGATGATTGGCAACGTCCATTTCGTCACCATTCCTGCCAACGCGAATGCCAGTGCTGCGG
3789214a1b59496b8b90d5db617633f6	32	CACTGCATCCGTATTTGTGGCGCGAAGGAAAGGATTTCCCACCTTCGCCCGCGCGGATGGATGCTCTGCTGAAAGCTGGCACATTGCGCCTGTCGCTGACCTTTAACCCCGCGCATGCGCAGCAAAAAATCGCCAGTGGCGATTTGCCGGCAAGCAGTTACAGTTTTGGTTTTAACGAGGGGATGATTGGCAACGTGCATTTTGTCACCATTCCTGCCAACGCGAATGCCAGTGCTGCGG
0a430676254dacf5d3550955a00227e9	12	TGCTGCATCCGTATTTGTGGCGCGAAGGAAAGGATTTCCCGCCTTCACCCGCGCGGATGGATGCTCTGCTGAAAGCCGGCACATTGCGCCTGTCGCTGACCTTTAACCCCGCGCATGCGCAGCAAAAAATCGCCAGCGGCGATTTGCCTGCAAGCAGTTACAGTTTTGGCTTTCGCGAGGGGATGATTGGCAACGTGCATTTCGTCACCATTCCTGCCAACGCGAATGCCAGTGCTGCGG
b54f594acef1602c7cb3d135eed31500	9	CGCTACATCCCTATTTATGGCGCAAAGGAAAGGATTTCCCGCCTTCGCCCGCGCGGATGGATGCTCTGCTGAAAGCCGGCACATTGCGCCTGTCGCTGACCTTTAACCCTGCTCATGCCCAGCAAAAAATCGCCAGCGGCGATTTGCCTGCAAGCAGTTACAGTTTTGGTTTTAACCAGGGGATGATTGGCAACGTGCATTTCGTCACCATTCCTGCTAACGCAAATGCCAGTGCTGCGG
2ee916f2f32c89cc400c5cbd9e69c3cc	3	CACTGCATCCGTATTTGTGGCGCGAAGGAAAAGATTTCCCGCCTTCACCCGCGCGGATGGATGCGCTGCTGAAAGCTAACACATTGCGCCTGTCGCTGACCTTTAACCCTGCACATGCGCAGCAAAAAATCGCCAGCGGCGATTTGCCTGCAAGCAGTTACAGTTTTGGTTTTCGCGAGGGGATGATTGGCAACGTCCATTTCGTCACCATTCCTGCCAACGCGAATGCCAGTGCTGCGG
b973416efa08c40cd4f4b0f79c50021c	5	TGCTGCATCCGTATTTGTGGCGCGAAGGAAAGGATTTCCCGCCTTCGCCCGCGCGGATGGATGCTCTGCTGAAAGCCGGCACATTGCGCCTGTCGCTGACCTTTAACCCCGCGCATGCGCAGCAAAAAATCGCCAGCGGCGATTTGCCTGCAAGCAGTTACAGTTTTGGCTTTCGCGAGGGGATGATTGGCAACGTGCATTTCGTCACCATTCCTGCCAACGCGAATGCCAGTGCTGCGG
3924bcc981415bdf0e9c9c862dfec19d	16	CACTGCATCCGTATTTGTGGCGCGAAGGAAAGGATTTCCCGCCTTCGCCCGCGCGGATGGATGCTCTGCTGAAAGCCGGCACATTGCGCCTGTCGCTGACCTTTAACCCCGCGCATGCGCAGCAAAAAATCGCCAGCGGCGATTTACCCGCCAGCAGTTACAGTTTTGGCTTTCGCGAGGGGATGATTGGCAACGTGCATTTCGTCACCATTCCAGCCAGCGCGAATGCCAGTGCTGCGG
71bb7368b23a9ccd75b5911a06f522e2	5	CACTGCATCCGTATTTATGGCGCGAAGGAAAGGATTTCCCGCCTTCGCCCGCGCGGATGGATGCTCTGCTGAAAGCTACCACATTGCGCCTGTCGCTGACCTTTAACCCTGCACATGCGCAGCAAAAAATCGCCAGCGGCGATTTGCCTGCAAGCAGTTACAGTTTTGGTTTTCGCGAGGGGATGATTGGCAACGTCCATTTCGTCACCATTCCTGCCAACGCGAATGCCAGTGCTGCGG
dcc4c661592abb6fa6f4c5319992069d	5	CACTGCATCCGTATTTGTGGCGCGAAGGAAAGGATTTCCCGCCTTCGCCCGCGCGGATGGATGCTCTGCTGAAAGCTAACACATTGCGCCTGTCGCTGACCTTTAACCCTGCACATGCGCAGCAAAAAATCGCCAGCGGCGATTTGCCTGCAAGCAGTTACAGTTTTGGTTTTCGCGAGGGGATGATTGGCAACGTCCATTTCGTCACCATTCCTGCCAACGCGAATGCCAGTGCTGCGG
ff39771c12e321dbdff08d4908107411	1	CGCTACATCCCTATTTATGGCGCAAAGGAAAGGATTTCCCGCCTTCGCCCGCGCGGATGGATGCTCTGCTGAAAGCCGGCACATTGCGCCTGTCGCTGACCTTTAACCCTGCTCATGCCCAGCAAAAAATCGCCAGCGGCGATTTGCCTGCAAGCAGTTACAGTTTTGGTTTTAACGAGGGGATGATTGGCAACGTGCATTTCGTCACCATTCCTGCTAACGCGAATGCCAGTGCTGCGG
c984003edf84da9d04f3dafb887fee05	3	CACTGCATCCGTATTTGTGGCGCAAAGGAAAGGATTTCCCGCCTTCGCCCGCGCGGATGGATGCTCTGCTGAAAGCTAACACATTGCGCCTGTCGCTGACCTTTAACCCTGCACATGCGCAGCAAAAAATCGCCAGCGGCGATTTGCCTGCAAGCAGTTACAGTTTTGGTTTTCGCGAGGGGATGATTGGCAACGTCCATTTCGTCACCATTCCTGCCAACGCGAATGCCAGTGCTGCGG
38a53db7610cb44884dafe578f338408	1	CGCTACATCCGTATTTGTGGCGCGAAGGAAAGGATTTCCCGCCTTCGCCCGCGCGGATGGATGCTCTGCTGAAAGCCGGCACATTGCGCCTGTCGCTGACCTTTAACCCCGCGCATGCGCAGCAAAAAATCGCCAGCGGCGATTTACCCGCCAGCAGTTACAGTTTTGGCTTTCGCGAGGGGATGATTGGCAACGTGCATTTCGTCACCATTCCAGCCAACGCGAATGCCAGTGCTGCGG
92008ef51412b5fff0f80bf089a89b8e	1	CACTGCATCCGTATTTGTGGCGCGAAGGAAAGGATTTCCCGCCTTCGCCCGCGCGGATGGATGCTCTGCTGAAAGCTAACACATTGCGCCTGTCGCTGACCTTTAACCCTGCACATGCGCAGCAAAAAATCGCCAGCGGCGATTTGCCTGCAAGCAGTTACAGTTTTGGTTTTCGCGAGGGGATGATTGGCAACGTGCATTTCGTCACCATTCCTGCCAACGCGAATGCCAGTGCTGCGG
f4e4daacca0751751a319f7fe9d4d5e1	2	CACTGCATCCGTATTTGTGGCGCGAAGGAAAGGATTTCCCGCCTTCGCCCGCGCGGATGGATGCTCTGCTGAAAGCCGGCACATTGCGCCTGTCGCTGACCTTTAACCCCGCGCATGCGCAGCAAAAAATCGCCAGCGGCGATTTGCCTGCAAGCAGTTACAGTTTTGGCTTTCGCGAGGGGATGATTGGCAACGTCCATTTCGTCACCATTCCTGCCAACGCGAATACCAGTGCTGCGG
b6f42b885bead707cb19bcfb81278a37	2	CGCTGCATCCGTATTTGTGGCGCGAAGGAAAGGATTTCCCGCCTTCGCCCGCGCGGATGGATGCTCTGCTGAAATCCGGCACATTGCGCCTGTCGCTGACCTTTAACCCCGCGCATGCGCAGCAAAAAATCGCCAGCGGCGATTTGCCTGCAAGTAGTTACAGTTTTGGCTTTCGCGAGGGGATGATTGGCAACGTGCATTTCGTCACCATTCCTGCCAACGCGAATGCCAGTGCTGCGG
ab2755fd8c535f56ee50a7a989194bf0	4	CGCTGCATCCGTATTTGTGGCGCGAAGGAAAGGATTTCCCGCCTTCGCCCGCGCGGATGGATGCTCTGCTGAAAGCCGGCACATTGCGCCTGTCGCTGACCTTTAATCCCGCGCATGCGCAGCAAAAAATCGCCAGCGGCGATTTACCCGCCAGCAGTTACAGCTTTGGCTTTAGCGAGGGAATGATTGGCAACGTGCATTTCGTCACCATTCCCGCCAACGCGAATGCCAGTGCTGCGG
2cbeaebb81fe2d4b188320eda0e1fd72	2	CGCTACATCCGTATTTGTGGCGCGAAGGAAAGGATTTCCCGCCTTCGCCCGCGCGGATGGATGCTCTGCTGAAAGCCGGCACATTGCGCCTGTCGCTGACCTTTAGCCCCGCGCATGCGCAGCAAAAAATCGCCAGCGGCGATTTGCCGGCAAGCAGTTACAGTTTTGGCTTTCGCGAGGGGATGATAGGCAACGTGCATTTCGTCACCATTCCAGCCAACGCGAATGCCAGTGCTGCGG
53d56efabe4af7895c3e63fa85638604	1	CACTGCATCCGTATTTATGGCGCGAAGGAAAGGATTTCCCGCCTTCGCCCGCGCGGATGGATGCTCTGCTGAAAGCTAACACATTGCGCCTGTCGCTGACCTTTAACCCTGCACATGCGCAGCAAAAAATCGCCAGCGGCGATTTGCCTGCAAGCAGTTACAGTTTTGGTTTTCGCGAGGGGATGATTGGCAACGTCCATTTCGTCACCATTCCTGCCAACGCGAATGCCAGTGCTGTGG
d5238a4b29ae60356739cc3d56501370	2	CGCTGCATCCGTATTTGTGGCGCGAAGGAAAGGATTTCCCGCCTTCGCCCGCGCGGATGGATGCTCTGCTGAAATCCGGCACATTGCGCCTGTCGCTGACCTTTAACCCCGCGCATGCGCAGCAAAAAATCGCCAGCGGCGATTTGCCTGCAAGCAGTTACAGTTTTGGCTTTCGCGAGGGGATGATTGGCAACGTGCATTTCGTCACCATTCCTGCCAACGCGAATGCCAGTGCTGCGG
c26bee6d7202c2a6075450d2ce2abf60	2	CGCTGCATCCGTATTTATGGCGCGAAGGAAAGGATTTTCCGCCTTCGCCCGCGCGGATGGATGCTCTGCTGAAAGCCGGCACATTGCGCCTGTCGCTCACTTTTAACCCCGCTCATGCGCAGCAAAAAATTGCCAGCGGCGATTTACCCGCCAGCAGTTACAGCTTTGGCTTTAGCGAGGGAATGATTGGCAACGTGCATTTCGTCACCATTCCTGCTAACGCGAATGCCAGTGCTGCGG
63040bbea5116a17eddef0c0a440b30d	1	CGCTGCATCCGTATTTATGGCACGAAGGAAAGGATTTCCCACCTTCGCCCGCGCGGATGGATGCTCTGCTGAAAGCCGGCACATTGCGCTTGTCGCTGACCTTTAACCCCGCGCATGCCCAGCAAAAAATCGCCAGCGGCGATTTGCCCGCCAGCAGTTACAGTTTTGGCTTTCGCGAGGGGATGATTGGCAACGTGCATTTTGTCACTATTCCCACCAACGCGAATGCCAGTGCTGCGG
c3b85cf39d6fb1815a80323affd597ed	1	CGCTGCATCCGTATTTATGGCGCGAAGGAAAGGATTTTCCGCCTTCGCCCCCGCGGATGGATGCTCTGCTGAAAGCCGACATATTGCGCCTGTCGCTGACCTTTAATCCTGCTCATGCGCAGCAAAAAATTGCCAGCGGCGATTTACCCGCCAGCAGTTACAGCTTCGGCTTTAGCGAGGGAATGATTGGCAACGTGCATTTCGTCACTATTCCTGCCAACGCGAATGCCAGTGCTGCGG
82d0f74fe6d4552424e879f7c014b7e5	1	CGCTGCATCCGTATTTGTGGCGCGAAGGAAAGGATTTCCCGCCTTCGCCCGCGCGGATGGATGCTCTGCTGAAAGCCGGAACATTGCGCCTGTCGCTGACCTTTAACCCCGCGCATGCGCAGCAAAAAATCGCCAGCGGCGATTTGCCTGCAAGCAGTTACAGTTTTGGCTTTCGCGAGGGGATGATTGGCAACGTGCATTTCGTCACCATTCCTGCCAACGCGAATGCCAGTGCTGCGG
c268e1a97334658b8281d24f65f9d960	3	CGCTGCATCCGTATTTATGGCGCGAAGGAAAGGATTTTCCGCCTTCGCCTGCACGGATGGATGCCCTGCTAAAAGCCGGTACATTGCGCCTGTCGCTGACCTTTAACCCTGCTCATGCGCAGCAAAAAATTGCCAGCGGCGATTTACCCGCCAGCAGTTACAGCTTTGGCTTTAGCGAGGGAATGATTGGCAACGTGCATTTCGTCACCATTCCTGCTAACGCGAATGCCAGTGCTGCGG
88a8f195a5ad2688eb1be4660bd208e3	1	CACTGCATCCGTATTTGTGGCGCGAAGGAAAGGATTTCCCGCCTTCGCCCGCACGGATGGATGCTCTGCTGAAAGCCGGCACATTGCACCTGTCGCTGACCTTTAACCCCGCGCATGCGCAGCAAAAAATCGCCAGCGGCGATTTGCCTGCAAGCAGTTACAGTTTTGGCTTTCGCGAGGGGATGATTGGCAACGTGCATTTCGTCACCATTCCTGCCAACGCGAATGCCAGTGCTGCGG
853b7fe7e4f3bb6988dbca7fd4a8a2f5	1	CACTGCATCCGTATTTATGGCGCGAAGGAAAGGATTTCCCGCCTTCGCCCGCGCGGATGGATGCTCTGCTGAAAGCCGGCACATTGCGCCTGTCGCTGACCTTTAATCCTGCTCATGCGCAGCAAAAAATCGCCAGCGGCGATTTGCCTGCAAGCAGTTACAGTTTTGGTTTTCGCGAGGGGATGATTGGCAACGTCCATTTCGTCACCATTCCTGCCAACGCGAATGCCAGTGCTGCGG
6e430dabcccaa35698e544e7027c0651	2	CACTACATCCGTATTTGTGGCGCGAAGGAAAGGATTTCCCGCCTTCGCCCGCGCGGATGGATGCTCTGCTGAAAGCCGACACATTGCGCCTGTCACTGACCTTTAACCCCGCGCATGCGCAGCAAAAAATCGCCAGCGGCGATTTGCCTGCAAGCAGTTACAGTTTTGGTTTTCGCGAGGGAATGATTGGCAACGTGCATTTCGTCACCATTCCTGCTAACGCGAATGCCAGTGCTGCGG
dd30a3ff79418e639af4181c21159c47	1	CGCTGCATCCGTATTTGTGGCGCGAAGGAAAGGATTTCCCGCCTTCGCCCGCGCGGATGGATGCTCTGCTGAAAGCCGGCACATTGCGCCTGTCGCTGACCTTTAACCCTGCTCATGCCCAGCAAAAAATCGCCAGCGGCGATTTGCCTGCAAGCAGTTACAGTTTTGGTTTTAACGAGGGGATGATTGGCAACGTGCATTTCGTCACCATTCCTGCTAACGCGAATGCCAGTGCTGCGG
f66b05b72cfb31db03f62de6d57e5c6c	1	CACTGCATCCGTATTTATGGCGCGAAGGAAAGGATTTCCCGACTTCGCCCGCGCGGATGGATGCTCTGCTGAAAGCTAACACATTGCGCCTGTCGCTGACCTTTAACCCTGCACATGCGCAGCAAAAAATCGCCAGCGGCGATTTGCCTGCAAGCAGTTACAGTTTTGGTTTTCGCGAGGGGATGATTGGCAACGTCCATTTCGTCACCATTCCTGCCAACGCGAATGCCAGTGCTGCGG

## Sheet: Table S7
Table S7: Distribution of ASV variants across urine samples
SampleID	4bebf4b720a328bb27991c67bdd0c3a2	5e070755c3418ef0eaf26ce443097dd0	3789214a1b59496b8b90d5db617633f6	0a430676254dacf5d3550955a00227e9	b54f594acef1602c7cb3d135eed31500	2ee916f2f32c89cc400c5cbd9e69c3cc	b973416efa08c40cd4f4b0f79c50021c	3924bcc981415bdf0e9c9c862dfec19d	71bb7368b23a9ccd75b5911a06f522e2	dcc4c661592abb6fa6f4c5319992069d	ff39771c12e321dbdff08d4908107411	c984003edf84da9d04f3dafb887fee05	38a53db7610cb44884dafe578f338408	92008ef51412b5fff0f80bf089a89b8e	f4e4daacca0751751a319f7fe9d4d5e1	b6f42b885bead707cb19bcfb81278a37	ab2755fd8c535f56ee50a7a989194bf0	2cbeaebb81fe2d4b188320eda0e1fd72	53d56efabe4af7895c3e63fa85638604	d5238a4b29ae60356739cc3d56501370	c26bee6d7202c2a6075450d2ce2abf60	63040bbea5116a17eddef0c0a440b30d	c3b85cf39d6fb1815a80323affd597ed	82d0f74fe6d4552424e879f7c014b7e5	c268e1a97334658b8281d24f65f9d960	88a8f195a5ad2688eb1be4660bd208e3	853b7fe7e4f3bb6988dbca7fd4a8a2f5	6e430dabcccaa35698e544e7027c0651	dd30a3ff79418e639af4181c21159c47	f66b05b72cfb31db03f62de6d57e5c6c
HS-U-000908	37	0	0	0	0	0	0	0	0	0	0	0	0	0	0	0	0	0	0	0	0	0	0	0	0	0	0	0	0	0
HS-U-000965	72	0	0	0	0	0	0	0	0	0	0	0	0	0	0	0	0	0	0	0	0	0	0	0	0	0	0	0	0	0
HS-U-000953	0	0	0	0	0	0	0	0	0	0	0	0	0	0	0	0	0	0	0	85	0	0	0	0	0	0	0	0	0	0
HS-U-000966	0	0	0	0	0	0	0	0	0	0	0	0	0	0	0	0	0	0	0	0	0	0	0	0	95	0	0	0	0	0
HS-U-000789	118	0	0	0	0	0	0	0	0	0	0	0	0	0	0	0	0	0	0	0	0	0	0	0	0	0	0	0	0	0
HS-U-000698	0	0	135	0	0	0	0	0	0	0	0	0	0	0	0	0	0	0	0	0	0	0	0	0	0	0	0	0	0	0
HS-U-000910	0	6	0	0	0	0	0	165	0	0	0	0	0	0	0	0	0	0	0	0	0	0	0	0	0	0	0	0	0	0
HS-U-000947	188	0	0	0	0	0	0	0	0	0	0	0	0	0	0	0	0	0	0	0	0	0	0	0	0	0	0	0	0	0
HS-U-000804	0	0	0	0	0	0	0	204	0	0	0	0	0	0	0	15	0	0	0	0	0	0	0	0	0	0	0	0	0	0
HS-U-000719	0	0	0	0	0	0	0	0	209	0	0	0	0	0	0	0	0	0	0	0	0	0	0	0	0	0	0	0	0	0
HS-U-000794	225	0	0	0	0	0	0	0	0	0	0	0	0	0	0	0	0	0	0	0	0	0	0	0	0	0	0	0	0	0
HS-U-000735	0	0	0	0	0	0	0	232	0	0	0	0	0	0	0	0	0	0	0	0	0	0	0	0	0	0	0	0	0	0
HS-U-000964	250	0	0	0	0	0	0	0	0	0	0	0	0	0	0	0	0	0	0	0	0	0	0	0	0	0	0	0	0	0
HS-U-000771	262	0	6	0	0	0	0	0	0	0	0	0	0	0	0	0	0	0	0	0	0	0	0	0	0	0	0	0	0	0
HS-U-000930	0	0	0	0	0	0	0	277	0	0	0	0	0	0	0	0	0	0	0	0	0	0	0	0	0	0	0	0	0	0
HS-U-000739	0	0	0	0	0	0	0	291	0	0	0	0	0	0	0	0	0	0	0	0	0	0	0	0	0	0	0	0	0	0
HS-U-000962	0	0	0	0	0	0	0	0	0	0	0	0	0	0	0	0	0	0	0	0	0	0	0	0	0	0	0	0	0	333
HS-U-000938	393	0	0	0	0	0	0	0	0	0	0	0	0	0	0	0	0	0	0	0	0	0	0	0	0	0	0	0	0	0
HS-U-000959	0	0	0	0	453	0	0	0	0	0	0	0	0	0	0	0	0	0	0	0	0	0	0	0	0	0	0	0	0	0
HS-U-000968	0	0	0	0	0	0	0	0	0	0	0	0	0	0	0	0	468	0	0	0	0	0	0	0	0	0	0	0	0	0
HS-U-000940	128	0	0	0	0	0	0	0	0	0	0	0	0	0	0	0	0	0	0	0	0	0	0	0	0	0	0	488	0	0
HS-U-000961	0	0	0	0	0	0	0	496	0	0	0	0	0	0	0	0	0	0	0	0	0	0	0	0	0	0	0	0	0	0
HS-U-000943	503	0	0	0	0	0	0	0	0	0	0	0	0	0	0	0	0	0	0	0	0	0	0	0	0	0	0	0	0	0
HS-U-000723	0	0	0	515	0	0	0	0	0	0	0	0	0	0	0	0	0	0	0	0	0	0	0	0	0	0	0	0	0	0
HS-U-000865	0	0	0	0	0	0	0	594	0	0	0	0	0	0	0	0	0	0	0	0	0	0	0	0	0	0	0	0	0	0
HS-U-000744	0	0	0	0	0	0	0	0	0	0	0	0	0	0	0	0	0	0	0	0	0	0	0	0	658	0	0	0	0	0
HS-U-000793	677	0	0	0	0	0	0	0	0	0	0	0	0	0	0	0	0	0	0	0	0	0	0	0	0	0	0	0	0	0
HS-U-000945	0	0	0	0	0	0	0	0	0	0	0	0	0	0	0	0	0	0	0	0	0	0	0	0	0	0	0	0	725	0
HS-U-000697	0	0	755	0	0	0	0	0	0	0	0	0	0	0	0	0	0	0	0	0	0	0	0	0	0	0	0	0	0	0
HS-U-000885	0	0	0	0	0	0	0	770	0	0	0	0	0	0	0	0	0	0	0	0	0	0	0	0	0	0	0	0	0	0
HS-U-000979	840	0	0	0	0	0	0	0	0	0	0	0	0	0	0	0	0	0	0	0	0	0	0	0	0	0	0	0	0	0
HS-U-000978	941	0	0	0	0	0	0	0	0	0	0	0	0	0	0	0	0	0	0	0	0	0	0	0	0	0	0	0	0	0
HS-U-000969	968	0	0	0	0	0	0	0	0	0	0	0	0	0	0	0	0	0	0	0	0	0	0	0	0	0	0	0	0	0
HS-U-000939	0	0	0	0	0	0	0	0	0	0	0	0	0	0	0	0	0	0	0	0	0	0	0	0	0	0	0	994	0	0
HS-U-000944	1040	0	0	0	0	0	0	0	0	0	0	0	0	0	0	0	0	0	0	0	0	0	0	0	0	0	0	0	0	0
HS-U-000941	1069	0	0	0	0	0	0	0	0	0	0	0	0	0	0	0	0	0	0	0	0	0	0	0	0	0	0	0	0	0
HS-U-000946	0	1412	0	0	0	0	57	0	0	0	0	0	0	0	0	0	0	0	0	0	0	0	0	0	0	0	0	0	0	0
HS-U-000957	0	1442	0	0	0	0	0	0	0	0	0	0	0	0	0	0	0	0	0	0	0	0	0	0	0	0	0	0	0	0
HS-U-000762	1567	0	0	0	0	0	0	0	0	0	0	0	0	0	0	0	0	0	0	0	0	0	0	0	0	0	0	0	0	0
HS-U-000777	0	0	0	0	0	0	0	0	0	0	0	0	0	0	0	0	1641	0	0	0	0	0	0	0	0	0	0	0	0	0
HS-U-000914	0	0	0	0	0	0	0	0	0	0	0	0	0	0	0	0	0	0	0	0	0	0	0	0	1711	0	0	0	0	0
HS-U-000716	0	0	0	0	0	0	0	0	0	0	0	0	0	0	0	0	0	0	0	0	0	0	0	0	0	0	1751	0	0	0
HS-U-000764	1894	0	0	0	0	0	0	0	0	0	0	0	0	0	0	0	0	0	0	0	0	0	0	0	0	0	0	0	0	0
HS-U-000782	0	0	0	0	0	0	0	2005	0	0	0	0	0	0	0	0	0	0	0	0	0	0	0	0	0	0	0	0	0	0
HS-U-000840	2035	0	0	0	0	0	0	0	0	0	0	0	0	0	0	0	0	0	0	0	0	0	0	0	0	0	0	0	0	0
HS-U-000760	2049	0	0	0	0	0	0	0	0	0	0	0	0	0	0	0	0	0	0	0	0	0	0	0	0	0	0	0	0	0
HS-U-000958	0	0	2064	0	0	0	0	0	0	0	0	0	0	0	0	0	0	0	0	0	0	0	0	0	0	0	0	0	0	0
HS-U-000856	0	0	0	0	0	0	0	2169	0	0	0	0	0	0	0	0	0	0	0	0	0	0	0	0	0	0	0	0	0	0
HS-U-000867	0	2202	0	0	0	0	0	0	0	0	0	0	0	0	0	0	0	0	0	0	0	0	0	0	0	0	0	0	0	0
HS-U-000819	0	0	0	0	0	2209	0	0	0	0	0	0	0	0	0	0	0	0	0	0	0	0	0	0	0	0	0	0	0	0
HS-U-000784	0	0	0	0	0	0	0	0	0	0	0	0	0	0	0	0	0	0	0	0	0	0	0	0	0	2221	0	0	0	0
HS-U-000703	0	0	2249	0	0	0	0	0	0	0	0	0	0	0	0	0	0	0	0	0	0	0	0	0	0	0	0	0	0	0
HS-U-000815	0	2310	0	0	0	0	0	0	0	0	0	0	0	0	0	0	0	0	0	0	0	0	0	0	0	0	0	0	0	0
HS-U-000923	2314	0	0	0	0	0	0	0	0	0	0	0	0	0	0	0	0	0	0	0	0	0	0	0	0	0	0	0	0	0
HS-U-000686	0	0	0	0	0	0	0	0	0	0	0	0	0	0	0	0	0	2391	0	0	0	0	0	0	0	0	0	0	0	0
HS-U-000800	0	0	5	0	0	0	0	2457	0	0	0	0	0	0	0	0	0	0	0	0	0	0	0	0	0	0	0	0	0	0
HS-U-000727	0	174	1423	2504	0	0	0	0	0	0	0	0	0	0	0	0	0	0	0	0	0	0	0	0	0	0	0	0	0	0
HS-U-000690	0	0	0	0	0	0	0	2555	0	0	0	0	0	0	0	0	0	0	0	0	0	0	0	0	0	0	0	0	0	0
HS-U-000846	0	0	0	0	0	0	0	0	2673	0	0	0	0	0	0	0	0	0	0	0	0	0	0	0	0	0	0	0	0	0
HS-U-000905	0	0	2687	4	0	0	0	0	0	0	0	0	0	0	0	0	0	0	0	0	0	0	0	0	0	0	0	0	0	0
HS-U-000733	2751	0	0	0	0	0	0	0	0	0	0	0	0	0	0	0	0	0	0	0	0	0	0	0	0	0	0	0	0	0
HS-U-000890	0	0	0	0	0	0	0	0	0	0	0	2823	0	0	0	0	0	0	0	0	0	0	0	0	0	0	0	0	0	0
HS-U-000809	0	0	0	0	0	0	0	0	0	0	0	0	0	0	0	0	0	0	0	0	0	0	0	2853	0	0	0	0	0	0
HS-U-000765	0	0	0	0	0	0	0	0	0	0	0	0	0	0	0	0	0	0	0	0	0	0	2867	0	0	0	0	0	0	0
HS-U-000781	0	0	0	0	0	0	0	0	0	0	0	0	0	0	0	0	0	0	0	0	0	2868	0	0	0	0	0	0	0	0
HS-U-000954	0	0	3011	0	0	0	0	0	0	0	0	0	0	0	0	0	0	0	0	0	0	0	0	0	0	0	0	0	0	0
HS-U-000750	0	0	3017	0	0	0	0	0	0	0	0	0	0	0	0	0	0	0	0	0	0	0	0	0	0	0	0	0	0	0
HS-U-000783	0	0	3035	0	0	0	0	0	0	0	0	0	0	0	0	0	0	0	0	0	0	0	0	0	0	0	0	0	0	0
HS-U-000776	3144	0	0	0	0	0	0	0	0	0	0	0	0	0	0	0	0	0	0	0	0	0	0	0	0	0	0	0	0	0
HS-U-000756	0	0	3186	0	0	0	0	0	0	0	0	0	0	0	0	0	0	0	0	0	0	0	0	0	0	0	0	0	0	0
HS-U-000829	3209	0	0	0	0	0	0	0	0	0	0	0	0	0	0	0	0	0	0	0	0	0	0	0	0	0	0	0	0	0
HS-U-000892	0	0	0	0	0	0	0	0	0	0	0	0	0	0	0	0	3232	0	0	0	0	0	0	0	0	0	0	0	0	0
HS-U-000880	0	0	0	0	3243	0	0	0	0	0	0	0	0	0	0	0	0	0	0	0	0	0	0	0	0	0	0	0	0	0
HS-U-000693	3267	0	0	0	0	0	0	0	0	0	0	0	0	0	0	0	0	0	0	0	0	0	0	0	0	0	0	0	0	0
HS-U-000942	3480	0	0	0	0	0	0	0	0	0	0	0	0	0	0	0	0	0	0	0	0	0	0	0	0	0	0	0	0	0
HS-U-000722	3510	0	0	0	0	0	0	0	0	0	0	0	0	0	0	0	0	0	0	0	0	0	0	0	0	0	0	0	0	0
HS-U-000713	3519	0	0	0	0	0	0	0	0	0	0	0	0	0	0	0	0	0	0	0	0	0	0	0	0	0	0	0	0	0
HS-U-000896	0	0	0	0	0	0	3536	0	0	0	0	0	0	0	0	0	0	0	0	0	0	0	0	0	0	0	0	0	0	0
HS-U-000753	3542	0	0	0	0	0	0	0	0	0	0	0	0	0	0	0	0	0	0	0	0	0	0	0	0	0	0	0	0	0
HS-U-000839	0	0	0	0	0	0	0	0	0	0	0	0	0	0	0	0	0	0	0	0	3594	0	0	0	0	0	0	0	0	0
HS-U-000737	0	0	0	0	0	0	0	0	0	0	0	0	0	0	0	0	0	0	0	3732	0	0	0	0	0	0	0	0	0	0
HS-U-000767	0	0	3882	0	0	0	0	0	0	0	0	0	0	0	0	0	0	0	0	0	0	0	0	0	0	0	0	0	0	0
HS-U-000684	0	0	0	0	0	0	0	0	0	3973	0	0	0	0	0	0	0	0	0	0	0	0	0	0	0	0	0	0	0	0
HS-U-000707	0	0	0	0	0	0	0	0	0	4065	0	0	0	0	0	0	0	0	0	0	0	0	0	0	0	0	0	0	0	0
HS-U-000787	0	0	4086	0	0	0	0	0	0	0	0	0	0	0	0	0	0	0	0	0	0	0	0	0	0	0	0	0	0	0
HS-U-000743	4214	0	0	0	0	0	0	0	0	0	0	0	0	0	0	0	0	0	0	0	0	0	0	0	0	0	0	0	0	0
HS-U-000769	0	4285	0	0	0	0	0	0	0	0	0	0	0	0	0	0	0	0	0	0	0	0	0	0	0	0	0	0	0	0
HS-U-000934	0	4291	0	0	0	0	0	0	0	0	0	0	0	0	0	0	0	0	0	0	0	0	0	0	0	0	0	0	0	0
HS-U-000889	0	0	4416	0	0	0	0	0	0	0	0	0	0	0	0	0	0	0	0	0	0	0	0	0	0	0	0	0	0	0
HS-U-000860	4450	0	0	0	0	0	0	0	0	0	0	0	0	0	0	0	0	0	0	0	0	0	0	0	0	0	0	0	0	0
HS-U-000916	4526	0	0	0	0	0	0	0	0	0	0	0	0	0	0	0	0	0	0	0	0	0	0	0	0	0	0	0	0	0
HS-U-000936	4546	0	0	0	0	0	0	0	0	0	0	0	0	0	0	0	0	0	0	0	0	0	0	0	0	0	0	0	0	0
HS-U-000821	0	4602	0	0	0	0	0	0	0	0	0	0	0	0	0	0	0	0	0	0	0	0	0	0	0	0	0	0	0	0
HS-U-000717	4639	0	0	0	0	0	0	0	0	0	0	0	0	0	0	0	0	0	0	0	0	0	0	0	0	0	0	0	0	0
HS-U-000803	0	4688	0	0	0	0	0	0	0	0	0	0	0	0	0	0	0	0	0	0	0	0	0	0	0	0	0	0	0	0
HS-U-000788	0	0	4830	0	0	0	0	0	0	0	0	0	0	0	0	0	0	0	0	0	0	0	0	0	0	0	0	0	0	0
HS-U-000710	4852	0	0	0	0	0	0	0	0	0	0	0	0	0	0	0	0	0	0	0	0	0	0	0	0	0	0	0	0	0
HS-U-000770	0	0	4970	0	0	0	0	0	0	31	0	0	0	0	0	0	0	0	0	0	0	0	0	0	0	0	0	0	0	0
HS-U-000935	5003	0	0	0	0	0	0	0	0	0	0	0	0	0	0	0	0	0	0	0	0	0	0	0	0	0	0	0	0	0
HS-U-000755	5007	0	0	0	0	0	0	0	0	0	0	0	0	0	0	0	0	0	0	0	0	0	0	0	0	0	0	0	0	0
HS-U-000837	5113	0	0	0	0	0	0	0	0	0	0	0	0	0	0	0	0	0	0	0	0	0	0	0	0	0	0	0	0	0
HS-U-000785	5150	0	0	0	0	0	0	0	0	0	0	0	0	0	0	0	0	0	0	0	0	0	0	0	0	0	0	0	0	0
HS-U-000859	5196	0	0	0	0	0	0	0	0	0	0	0	0	0	0	0	0	0	0	0	0	0	0	0	0	0	0	0	0	0
HS-U-000888	0	0	0	0	0	0	0	0	0	0	0	6	0	0	0	0	5354	0	0	0	0	0	0	0	0	0	0	0	0	0
HS-U-000951	5354	0	0	0	0	0	0	0	0	0	0	0	0	0	0	0	0	0	0	0	0	0	0	0	0	0	0	0	0	0
HS-U-000779	0	0	5544	0	0	0	0	0	0	0	0	0	0	0	0	0	0	0	0	0	0	0	0	0	0	0	0	0	0	0
HS-U-000970	5586	0	0	0	0	0	0	0	0	0	0	0	0	0	0	0	0	0	0	0	0	0	0	0	0	0	0	0	0	0
HS-U-000786	0	5747	0	0	0	0	0	0	0	0	0	0	0	0	0	0	0	0	0	0	0	0	0	0	0	0	0	0	0	0
HS-U-000931	5874	0	0	0	0	0	0	0	0	0	0	0	0	0	0	0	0	0	0	0	0	0	0	0	0	0	0	0	0	0
HS-U-000724	0	0	5882	0	0	0	0	0	0	0	0	0	0	0	0	0	0	0	0	0	0	0	0	0	0	0	0	0	0	0
HS-U-000734	5997	0	0	0	0	0	0	0	0	0	0	0	0	0	0	0	0	0	0	0	0	0	0	0	0	0	0	0	0	0
HS-U-000791	6044	0	0	0	0	0	0	0	0	0	0	0	0	0	0	0	0	0	0	0	0	0	0	0	0	0	0	0	0	0
HS-U-000874	0	6198	0	0	0	0	0	0	0	0	0	0	0	0	0	0	0	0	0	0	0	0	0	0	0	0	0	0	0	0
HS-U-000780	0	6384	0	0	0	0	0	0	0	0	0	0	0	0	0	0	0	0	0	0	0	0	0	0	0	0	0	0	0	0
HS-U-000826	0	0	6400	0	0	0	0	0	0	0	0	0	0	0	0	0	0	0	0	0	0	0	0	0	0	0	0	0	0	0
HS-U-000847	6840	0	0	0	0	0	0	0	0	0	0	0	0	0	0	0	0	0	0	0	0	0	0	0	0	0	0	0	0	0
HS-U-000948	6909	0	0	0	0	0	0	0	0	0	0	0	0	0	0	0	0	0	0	0	0	0	0	0	0	0	0	0	0	0
HS-U-000820	6923	0	0	0	0	0	0	0	0	0	0	0	0	0	0	0	0	0	0	0	0	0	0	0	0	0	0	0	0	0
HS-U-000696	0	0	0	0	0	0	0	0	0	0	0	0	0	0	0	0	0	0	7167	0	0	0	0	0	0	0	0	0	0	0
HS-U-000817	7270	0	0	0	0	0	0	0	0	0	0	0	0	0	0	0	0	0	0	0	0	0	0	0	0	0	0	0	0	0
HS-U-000721	0	0	0	0	0	0	0	0	0	7371	0	0	0	0	0	0	0	0	0	0	0	0	0	0	0	0	0	0	0	0
HS-U-000773	7424	0	0	0	0	0	0	0	0	0	0	0	0	0	0	0	0	0	0	0	0	0	0	0	0	0	0	0	0	0
HS-U-000811	7519	0	0	0	0	0	0	0	0	0	0	0	0	0	0	0	0	0	0	0	0	0	0	0	0	0	0	0	0	0
HS-U-000812	7537	0	0	0	0	0	0	0	0	0	0	0	0	0	0	0	0	0	0	0	0	0	0	0	0	0	0	0	0	0
HS-U-000757	0	0	7731	0	0	0	0	0	0	0	0	0	0	0	0	0	0	0	0	0	0	0	0	0	0	0	0	0	0	0
HS-U-000810	7906	0	0	0	0	0	0	0	0	0	0	0	0	0	40	0	0	0	0	0	0	0	0	0	0	0	0	0	0	0
HS-U-000832	0	0	0	0	0	0	0	0	0	0	0	0	0	0	0	0	0	7921	0	0	0	0	0	0	0	0	0	0	0	0
HS-U-000790	0	7961	0	0	0	0	0	0	0	0	0	0	0	0	0	0	0	0	0	0	0	0	0	0	0	0	0	0	0	0
HS-U-000741	0	7985	0	0	0	0	0	0	0	0	0	0	0	0	0	0	0	0	0	0	0	0	0	0	0	0	0	0	0	0
HS-U-000711	8156	0	0	0	0	0	0	0	0	0	0	0	0	0	0	0	0	0	0	0	0	0	0	0	0	0	0	0	0	0
HS-U-000871	8336	0	0	0	0	0	0	0	0	0	0	0	0	0	0	0	0	0	0	0	0	0	0	0	0	0	0	0	0	0
HS-U-000881	0	8374	0	0	0	0	0	0	0	0	0	0	0	0	0	0	0	0	0	0	0	0	0	0	0	0	0	0	0	0
HS-U-000918	0	0	0	0	0	8381	0	0	0	0	0	0	0	0	0	0	0	0	0	0	0	0	0	0	0	0	0	0	0	0
HS-U-000766	8386	0	0	0	0	0	0	0	0	0	0	0	0	0	0	0	0	0	0	0	0	0	0	0	0	0	0	0	0	0
HS-U-000801	0	0	0	0	0	0	0	0	8420	0	0	0	0	0	0	0	0	0	0	0	0	0	0	0	0	0	0	0	0	0
HS-U-000775	0	0	8425	0	0	0	0	0	0	0	0	0	0	0	0	0	0	0	0	0	0	0	0	0	0	0	0	0	0	0
HS-U-000731	0	8724	0	0	0	0	0	0	0	0	0	0	0	0	0	0	0	0	0	0	0	0	0	0	0	0	0	0	0	0
HS-U-000878	0	0	0	8771	0	0	0	0	0	0	0	0	0	0	0	0	0	0	0	0	0	0	0	0	0	0	0	0	0	0
HS-U-000816	8810	0	0	0	0	0	0	0	0	0	0	0	0	0	0	0	0	0	0	0	0	0	0	0	0	0	0	0	0	0
HS-U-000751	0	8854	0	0	0	0	0	0	0	0	0	0	0	0	0	0	0	0	0	0	0	0	0	0	0	0	0	0	0	0
HS-U-000863	0	0	0	0	0	0	0	8942	0	0	0	0	0	0	0	0	0	0	0	0	0	0	0	0	0	0	0	0	0	0
HS-U-000921	8970	0	0	0	0	0	0	0	0	0	0	0	0	0	0	0	0	0	0	0	0	0	0	0	0	0	0	0	0	0
HS-U-000900	9259	0	0	0	0	0	0	0	0	0	0	0	0	0	0	0	0	0	0	0	0	0	0	0	0	0	0	0	0	0
HS-U-000822	0	0	0	0	0	0	0	9791	0	0	0	0	0	0	0	0	0	0	0	0	0	0	0	0	0	0	0	0	0	0
HS-U-000725	0	9838	0	0	0	0	0	0	0	0	0	0	0	0	0	0	0	0	0	0	0	0	0	0	0	0	0	0	0	0
HS-U-000915	0	9970	0	0	0	0	0	0	0	0	0	0	0	0	0	0	0	0	0	0	0	0	0	0	0	0	0	0	0	0
HS-U-000924	0	0	10139	0	0	0	0	0	0	0	0	0	0	0	0	0	0	0	0	0	0	0	0	0	0	0	0	0	0	0
HS-U-000814	0	0	10354	0	0	0	0	0	0	0	0	0	0	0	0	0	0	0	0	0	0	0	0	0	0	0	0	0	0	0
HS-U-000894	10374	0	0	0	0	0	0	0	0	0	0	0	0	0	0	0	0	0	0	0	0	0	0	0	0	0	0	0	0	0
HS-U-000797	10502	0	0	0	0	0	0	0	0	0	0	0	0	0	0	0	0	0	0	0	0	0	0	0	0	0	0	0	0	0
HS-U-000752	10577	0	0	0	0	0	0	0	0	0	0	0	0	0	0	0	0	0	0	0	0	0	0	0	0	0	0	0	0	0
HS-U-000862	10614	0	0	0	0	0	0	0	0	0	0	0	0	0	0	0	0	0	0	0	0	0	0	0	0	0	0	0	0	0
HS-U-000852	10688	0	0	0	0	0	0	0	0	0	0	0	0	0	0	0	0	0	0	0	0	0	0	0	0	0	0	0	0	0
HS-U-000872	0	17	0	0	0	0	0	0	10716	0	0	0	0	0	0	0	0	0	0	0	0	0	0	0	0	0	0	0	0	0
HS-U-000895	0	0	0	0	0	0	0	0	0	10803	0	0	0	0	0	0	0	0	0	0	0	0	0	0	0	0	0	0	0	0
HS-U-000833	0	0	0	0	10834	0	0	0	0	0	0	0	0	0	0	0	0	0	0	0	0	0	0	0	0	0	0	0	0	0
HS-U-000705	0	0	0	0	0	0	0	0	0	0	0	0	0	0	0	11017	0	0	0	0	0	0	0	0	0	0	0	0	0	0
HS-U-000823	11123	0	0	0	0	0	0	0	0	0	0	0	0	0	0	0	0	0	0	0	0	0	0	0	0	0	0	0	0	0
HS-U-000712	0	11145	0	0	0	0	0	0	0	0	0	0	0	0	0	0	0	0	0	0	0	0	0	0	0	0	0	0	0	0
HS-U-000854	0	0	0	0	0	0	0	0	0	0	0	0	0	0	11161	0	0	0	0	0	0	0	0	0	0	0	0	0	0	0
HS-U-000898	0	0	0	0	0	0	0	0	0	0	0	0	0	11687	0	0	0	0	0	0	0	0	0	0	0	0	0	0	0	0
HS-U-000887	11796	0	0	0	0	0	0	0	0	0	0	0	0	0	0	0	0	0	0	0	0	0	0	0	0	0	0	0	0	0
HS-U-000925	0	11810	0	0	0	0	0	0	0	0	0	0	0	0	0	0	0	0	0	0	0	0	0	0	0	0	0	0	0	0
HS-U-000882	0	11841	0	0	0	0	0	0	0	0	0	0	0	0	0	0	0	0	0	0	0	0	0	0	0	0	0	0	0	0
HS-U-000855	0	0	11999	0	0	0	0	0	4289	0	0	0	0	0	0	0	0	0	0	0	0	0	0	0	0	0	0	0	0	0
HS-U-000825	12003	0	0	0	0	0	0	0	0	0	0	0	0	0	0	0	0	0	0	0	0	0	0	0	0	0	0	0	0	0
HS-U-000808	0	0	0	0	0	0	12030	0	0	0	0	0	0	0	0	0	0	0	0	0	0	0	0	0	0	0	0	0	0	0
HS-U-000772	0	12441	0	0	0	0	0	0	0	0	0	0	0	0	0	0	0	0	0	0	0	0	0	0	0	0	0	0	0	0
HS-U-000851	12791	0	0	0	0	0	0	0	0	0	0	0	0	0	0	0	0	0	0	0	0	0	0	0	0	0	0	0	0	0
HS-U-000685	0	0	0	0	0	0	0	12856	0	0	0	0	0	0	0	0	0	0	0	0	0	0	0	0	0	0	0	0	0	0
HS-U-000861	0	12936	0	0	0	0	0	0	0	0	0	0	0	0	0	0	0	0	0	0	0	0	0	0	0	0	0	0	0	0
HS-U-000715	0	0	0	0	0	0	0	0	0	0	0	0	13232	0	0	0	0	0	0	0	0	0	0	0	0	0	0	0	0	0
HS-U-000759	0	0	13348	0	0	0	0	0	0	0	0	0	0	0	0	0	0	0	0	0	0	0	0	0	0	0	0	0	0	0
HS-U-000738	13776	0	0	0	0	0	0	0	0	0	0	0	0	0	0	0	0	0	0	0	0	0	0	0	0	0	0	0	0	0
HS-U-000682	0	13784	0	108	0	0	0	0	0	0	0	0	0	0	0	0	0	0	0	0	0	0	0	0	0	0	0	0	0	0
HS-U-000748	0	13814	0	0	0	0	0	0	0	0	0	0	0	0	0	0	0	0	0	0	0	0	0	0	0	0	0	0	0	0
HS-U-000730	0	13836	0	0	0	0	0	0	0	0	0	0	0	0	0	0	0	0	0	0	0	0	0	0	0	0	0	0	0	0
HS-U-000701	0	0	0	14365	0	0	0	0	0	0	0	0	0	0	0	0	0	0	0	0	8	0	0	0	0	0	0	0	0	0
HS-U-000745	0	14563	0	0	0	0	0	0	0	0	0	0	0	0	0	0	0	0	0	0	0	0	0	0	0	0	0	0	0	0
HS-U-000714	0	0	0	0	14841	0	0	0	0	0	0	0	0	0	0	0	0	0	0	0	0	0	0	0	0	0	0	0	0	0
HS-U-000749	14852	0	0	0	0	0	0	0	0	0	0	0	0	0	0	0	0	0	0	0	0	0	0	0	0	0	0	0	0	0
HS-U-000879	0	0	0	0	0	0	0	0	0	0	0	15529	0	0	0	0	0	0	0	0	0	0	0	0	0	0	0	0	0	0
HS-U-000742	16240	0	0	0	0	0	0	0	0	0	0	0	0	0	0	0	0	0	0	0	0	0	0	0	0	0	0	0	0	0
HS-U-000806	0	0	0	0	17438	0	0	0	0	0	0	0	0	0	0	0	0	0	0	0	0	0	0	0	0	0	0	0	0	0
HS-U-000807	0	0	0	0	0	0	17883	0	0	0	0	0	0	0	0	0	0	0	0	0	0	0	0	0	0	0	0	0	0	0
HS-U-000706	0	18227	0	0	0	0	0	0	0	0	0	0	0	0	0	0	0	0	0	0	0	0	0	0	0	0	0	0	0	0
HS-U-000688	19007	0	0	0	0	0	0	0	0	0	0	0	0	0	0	0	0	0	0	0	0	0	0	0	0	0	0	0	0	0
HS-U-000876	19485	0	0	0	0	0	0	0	0	0	0	0	0	0	0	0	0	0	0	0	0	0	0	0	0	0	0	0	0	0
HS-U-000700	19897	0	0	0	0	0	0	0	0	0	0	0	0	0	0	0	0	0	0	0	0	0	0	0	0	0	0	0	0	0
HS-U-000740	0	0	21394	0	0	0	0	0	0	0	0	0	0	0	0	0	0	0	0	0	0	0	0	0	0	0	0	0	0	0
HS-U-000699	22665	0	0	0	52	0	0	0	0	0	0	0	0	0	0	0	0	0	0	0	0	0	0	0	0	0	0	0	0	0
HS-U-000909	22686	0	0	0	0	0	0	0	0	0	0	0	0	0	0	0	0	0	0	0	0	0	0	0	0	0	0	0	0	0
HS-U-000726	0	0	0	0	0	0	23192	0	0	0	0	0	0	0	0	0	0	0	0	0	0	0	0	0	0	0	0	0	0	0
HS-U-000864	0	0	0	0	0	0	0	0	0	0	23271	0	0	0	0	0	0	0	0	0	0	0	0	0	0	0	0	0	0	0
HS-U-000877	23453	0	0	0	0	0	0	0	0	0	0	0	0	0	0	0	0	0	0	0	0	0	0	0	0	0	0	0	0	0
HS-U-000873	0	24002	0	0	0	0	0	0	0	0	0	0	0	0	0	0	0	0	0	0	0	0	0	0	0	0	0	0	0	0
HS-U-000850	24838	0	0	0	0	0	0	0	0	0	0	0	0	0	0	0	0	0	0	0	0	0	0	0	0	0	0	0	0	0
HS-U-000694	0	25600	0	0	0	0	0	0	0	0	0	0	0	0	0	0	0	0	0	0	0	0	0	0	0	0	0	0	0	0
HS-U-000736	0	0	0	27321	0	0	0	0	0	0	0	0	0	0	0	0	0	0	0	0	0	0	0	0	0	0	0	0	0	0
HS-U-000729	0	0	28413	0	0	0	0	0	0	0	0	0	0	0	0	0	0	0	0	0	0	0	0	0	0	0	0	0	0	0
HS-U-000692	0	28437	0	0	0	0	0	0	0	0	0	0	0	0	0	0	0	0	0	0	0	0	0	0	0	0	0	0	0	0
HS-U-000774	0	0	0	28975	0	0	0	0	0	0	0	0	0	0	0	0	0	0	0	0	0	0	0	0	0	0	0	0	0	0
HS-U-000687	0	0	29163	0	0	0	0	0	0	0	0	0	0	0	0	0	0	0	0	0	0	0	0	0	0	0	0	0	0	0
HS-U-000702	29309	0	0	0	0	0	0	0	0	0	0	0	0	0	0	0	0	0	0	0	0	0	0	0	0	0	0	0	0	0
HS-U-000883	29504	0	0	0	0	0	0	0	0	0	0	0	0	0	0	0	0	0	0	0	0	0	0	0	0	0	0	0	0	0
HS-U-000884	0	0	29583	0	0	0	0	0	0	0	0	0	0	0	0	0	0	0	0	0	0	0	0	0	0	0	0	0	0	0
HS-U-000695	0	30140	0	0	0	0	0	0	0	0	0	0	0	0	0	0	0	0	0	0	0	0	0	0	0	0	0	0	0	0
HS-U-000792	0	0	0	31393	0	0	0	0	0	0	0	0	0	0	0	0	0	0	0	0	0	0	0	0	0	0	0	0	0	0
HS-U-000708	0	0	32512	0	0	0	0	0	0	0	0	0	0	0	0	0	0	0	0	0	0	0	0	0	0	0	0	0	0	0
HS-U-000720	0	0	0	0	32611	0	0	251	0	0	0	0	0	0	0	0	0	0	0	0	0	0	0	0	0	0	0	0	0	0
HS-U-000746	0	33067	0	0	0	0	0	0	0	0	0	0	0	0	0	0	0	0	0	0	0	0	0	0	0	0	0	0	0	0
HS-U-000868	0	0	33581	0	13	0	0	0	0	0	0	0	0	0	0	0	0	0	0	0	0	0	0	0	0	0	0	0	0	0
HS-U-000869	0	0	0	34956	0	0	0	0	0	0	0	0	0	0	0	0	0	0	0	0	0	0	0	0	0	0	0	0	0	0
HS-U-000681	0	0	0	35275	0	0	0	0	0	0	0	0	0	0	0	0	0	0	0	0	0	0	0	0	0	0	0	0	0	0
HS-U-000728	0	0	0	37584	0	0	0	0	0	0	0	0	0	0	0	0	0	0	0	0	0	0	0	0	0	0	0	0	0	0
HS-U-000747	38991	0	0	0	0	0	0	0	0	0	0	0	0	0	0	0	0	0	0	0	0	0	0	0	0	0	0	0	0	0
HS-U-000858	0	48295	0	0	0	0	0	0	0	0	0	0	0	0	0	0	0	0	0	0	0	0	0	0	0	0	0	0	0	0
HS-U-000849	0	0	0	0	50057	0	0	0	0	0	0	0	0	0	0	0	0	0	0	0	0	0	0	0	0	0	0	0	0	0
HS-U-000870	0	0	0	0	0	53179	0	0	0	0	0	0	0	0	0	0	0	0	0	0	0	0	0	0	0	0	0	0	0	0

## Sheet: Table S8
Table S8: ASAP results
	B21_00966:49				B21_01903:37				B21_01907:114				B21_01912:120				B21_01973:113				B21_03426:121				B21_03444:88				B21_03573:124				B21_04060:66				B21_04066:75
Sample Name	A	C	G	T	A	C	G	T	A	C	G	T	A	C	G	T	A	C	G	T	A	C	G	T	A	C	G	T	A	C	G	T	A	C	G	T	A	C	G	T
HS-U-000946	0.977	0	0.023	0	0	0.001	0	0.999	0	0	0.999	0	0	0.977	0	0.023	1	0	0	0	0	0	1	0	0.057	0	0.943	0.001	0	0.036	0	0.964	0.121	0.878	0	0.001	0.998	0.001	0.002	0
HS-U-000727	1	0	0	0	0	0.002	0	0.998	0.001	0	0.999	0	0	0.54	0	0.46	0.779	0	0.221	0	0.75	0.001	0.249	0	0.9	0	0.1	0	0	0.11	0	0.89	0	0.877	0	0.123	0	0	0.999	0
HS-U-000770	1	0	0	0	0	0.001	0	0.999	0.994	0	0.005	0	0	0.001	0.008	0.991	0.994	0	0.006	0	0.991	0.001	0.008	0	0.999	0	0.001	0	0	0.001	0	0.998	0.012	0.002	0	0.985	0.001	0	0.999	0
HS-U-000810	1	0	0	0	0	0.001	0	0.999	0	0	1	0	0.001	0.999	0	0	0	0	0.981	0.019	0	0	0.999	0	0.997	0	0.003	0	0	0.002	0	0.998	0.001	0.995	0	0.004	0.006	0	0.994	0
HS-U-000872	0.999	0	0.001	0	0	0.019	0	0.981	0.001	0	0.999	0	0	0	0.015	0.985	0.001	0	0.999	0	0.001	0	0.998	0	0.998	0	0.002	0	0	0.002	0	0.998	0	0.002	0	0.998	0.001	0	0.998	0
HS-U-000682	1	0	0	0	0	0.023	0	0.977	0	0	0.999	0	0	1	0	0	0.992	0	0.007	0	0.001	0	0.999	0	0.001	0	0.998	0	0	0.003	0	0.996	0.001	0.002	0	0.997	0.001	0	0.999	0
HS-U-000699	0.999	0	0.001	0	0	0.988	0	0.012	0	0	1	0	0	0.002	0	0.998	0.999	0	0.001	0	0.001	0	0.999	0	0.999	0	0.001	0	0	0.002	0	0.998	0.001	0.998	0	0.001	0.999	0	0.001	0
HS-U-000720	0.151	0	0.848	0	0	0.001	0	0.998	0.894	0	0.105	0	0	0.999	0.001	0.001	0	0.004	0.091	0.905	0.766	0.001	0.232	0.001	0.918	0	0.082	0	0	0.002	0	0.998	0.921	0.076	0.001	0.002	0.001	0	0.999	0
HS-U-000868	0.999	0	0.001	0	0	0.195	0	0.805	0	0	0.999	0	0	1	0	0	0.999	0	0.001	0	0.998	0	0.001	0	0.999	0	0.001	0	0	0.002	0	0.998	0	0.002	0	0.998	0	0	0.999	0
HS-U-000940	0.998	0.001	0	0	0	0.998	0	0.001	0.854	0.001	0.145	0	0	0.731	0	0.269	1	0	0	0	0.001	0	0.998	0.001	0.999	0	0.001	0	0	0.635	0	0.365	0.001	0.999	0	0	0.998	0.001	0.001	0
HS-U-000855	1	0	0	0	0	0.125	0.125	0.75	0	0	0.999	0	0	0.545	0	0.455	0.844	0	0.156	0	0.728	0	0.271	0	0.999	0	0.001	0	0	0.002	0	0.998	0	0.002	0	0.998	0	0	1	0
HS-U-000942	0.999	0.001	0	0	0	1	0	0	0	0	1	0	0	0.376	0	0.624	0.997	0	0.003	0	0.001	0	0.998	0.001	0.342	0	0.657	0	0	0.001	0	0.999	0.001	0.376	0	0.623	0.488	0	0.512	0
HS-U-000973	0.994	0.006	0	0	0	1	0	0	0	0	1	0	0	0.3	0	0.7	1	0	0	0	0.264	0	0.734	0.002	1	0	0	0	0	0.001	0	0.999	0	0.699	0	0.301	0.736	0	0.264	0

## Sheet: Table S9
Table S9: Limit of detection analysis across ColiSeq amplicons
Dataset	B21_01907	B21_03573	B21_00966	B21_03426	B21_01973	B21_01912	E. coli species	SLIMv2	B21_04060	B21_01903	SLIMv1	B21_03444	B21_04066	Total reads	GEs per ml	GEs per ul
FMC-UTI-02545L-1ng/uL	100	100	100	100	100	100	100	100	100	0	100	100	100	625972	175200000	175200
FMC-UTI-02545L-1:10	100	100	100	100	100	100	100	100	100	0	100	100	100	785476	17520000	17520
FMC-UTI-02545L-1:100	100	100	100	100	0	100	100	100	100	0	100	100	100	401210	1752000	1752
FMC-UTI-02545L-1:1000	0	100	100	100	0	0	100	0	98.8372	0	0	100	100	219706	175200	175.2
FMC-UTI-02545L-1:10000	0	0	0	0	0	0	100	0	0	0	0	0	0	246644	17520	17.52
FMC-UTI-02545L-1:100000	0	0	0	0	0	0	100	0	0	0	0	0	0	177482	1752	1.752
FMC-UTI-02545L-1:1000000	0	0	0	0	0	0	100	0	0	0	0	0	0	258508	175.2	0.1752
FMC-UTI-02545L-1:10000000	0	0	0	0	0	0	100	0	0	0	0	0	0	493652	17.52	0.01752
HS-U-000736-I-03-1ng/uL	100	100	100	100	100	100	100	100	100	100	100	100	100	466402	172600000	172600
HS-U-000736-I-03-1:10	100	100	100	100	100	100	100	100	100	100	100	100	100	679246	17260000	17260
HS-U-000736-I-03-1:100	100	100	100	100	100	100	100	100	100	100	100	100	100	596386	1726000	1726
HS-U-000736-I-03-1:1000	0	100	100	100	100	0	100	100	0	100	100	100	100	131596	172600	172.6
HS-U-000736-I-03-1:10000	0	0	0	0	0	0	100	10.3053	0	0	57.3477	30.5699	0	458628	17260	17.26
HS-U-000736-I-03-1:100000	0	0	0	0	0	0	100	0	0	0	0	0	0	224018	1726	1.726
HS-U-000736-I-03-1:1000000	0	0	0	0	0	0	100	0	0	0	0	0	0	199560	172.6	0.1726
HS-U-000736-I-03-1:10000000	0	0	0	0	0	0	100	0	0	0	0	0	0	906388	17.26	0.01726
HS-U-000877-I-03-1ng/uL	100	100	100	100	100	100	100	100	100	100	100	100	100	687076	170100000	170100
HS-U-000877-I-03-1:10	100	100	100	100	100	100	100	100	100	0	100	100	100	541432	17010000	17010
HS-U-000877-I-03-1:100	100	100	100	100	100	95.0276	100	100	100	0	100	100	100	409566	1701000	1701
HS-U-000877-I-03-1:1000	0	100	100	100	0	0	100	91.6031	0	0	100	100	100	139280	170100	170.1
HS-U-000877-I-03-1:10000	0	0	0	0	0	0	100	0	0	0	0	0	0	282744	17010	17.01
HS-U-000877-I-03-1:100000	0	0	0	0	0	0	100	0	0	0	0	0	0	193072	1701	1.701
HS-U-000877-I-03-1:1000000	0	0	0	0	0	0	100	0	0	0	0	0	0	82920	170.1	0.1701
HS-U-000877-I-03-1:10000000	0	0	0	0	0	0	100	0	0	0	0	0	0	713710	17.01	0.01701
